# Supplementary material for: Ethnic disparities in COVID-19 mortality in Mexico: A cross-sectional study based on national data
Source: PLoS One. 2021 Mar 10;16(3):e0239168. doi: 10.1371/journal.pone.0239168 (PMC7946310; doi:10.1371/journal.pone.0239168)
Supplement: S1 Data — (CSV) [file pone.0239168.s001.csv]

last_update	origin	sector	medical_unit_state	gender	state_origin	state_residence	municipality_residence	type_patient	intubated	pneumonia	age	nationality	pregnancy	indigenous_language	diabetes	copd	asthma	immunosuppression	hypertension	other_diseases	cardiovascular_disease	obesity	ckd	smoking_status	contact_covid	pcr_result	migrant	country_origin	last_country_travel	icu
03/08/20	2	4	21	2	12	21	114	2	2	2	30	1	97	2	2	2	2	2	2	1	2	2	2	2	99	1	99	México	99	2
03/08/20	2	4	2	1	2	2	2	1	97	2	37	1	2	2	2	2	2	2	2	2	2	2	2	2	99	1	99	México	99	97
03/08/20	2	4	9	2	9	9	7	1	97	2	34	1	97	2	2	2	2	2	2	2	2	1	2	2	99	1	99	México	99	97
03/08/20	2	3	27	2	27	27	12	1	97	2	41	1	97	2	2	2	2	2	2	2	2	2	2	2	2	1	99	México	99	97
03/08/20	2	4	30	1	30	30	193	1	97	2	31	1	2	2	2	2	2	2	2	2	2	1	2	2	99	1	99	México	99	97
03/08/20	2	4	9	1	9	9	2	1	97	2	36	1	2	2	2	2	2	2	2	2	2	2	2	2	99	1	99	México	99	97
03/08/20	2	4	9	2	9	15	13	2	2	1	61	1	97	2	2	2	2	2	2	2	2	2	2	2	99	1	99	México	99	2
03/08/20	2	4	15	1	15	15	57	1	97	2	25	1	1	2	2	2	2	2	2	2	2	2	2	2	99	1	99	México	99	97
03/08/20	2	4	29	1	29	29	26	1	97	2	53	1	2	2	2	2	2	2	2	2	2	1	2	2	99	1	99	México	99	97
03/08/20	2	4	2	2	2	2	3	1	97	2	33	1	97	2	2	2	2	2	2	2	2	2	2	2	99	1	99	México	99	97
03/08/20	2	4	31	1	31	31	38	2	2	1	61	1	2	2	1	2	2	2	1	2	2	1	2	2	99	1	99	México	99	2
03/08/20	2	3	27	2	7	27	13	1	97	1	66	1	97	2	2	2	2	2	1	1	2	2	2	2	2	1	99	México	99	97
03/08/20	2	4	22	1	22	22	14	1	97	2	41	1	2	2	2	2	2	2	2	2	2	2	2	2	99	1	99	México	99	97
03/08/20	2	4	9	1	20	15	70	2	2	1	65	1	2	2	1	2	2	2	2	2	2	2	2	2	99	1	99	México	99	2
03/08/20	2	4	27	1	27	27	4	1	97	2	33	1	2	2	2	2	2	2	2	2	2	2	2	2	99	1	99	México	99	97
03/08/20	2	4	31	2	31	31	50	1	97	2	35	1	97	2	2	2	2	2	2	2	2	2	2	2	99	1	99	México	99	97
03/08/20	2	3	15	2	9	15	81	1	97	2	49	1	97	2	2	2	2	2	2	2	2	1	2	2	2	1	99	México	99	97
03/08/20	2	3	27	2	27	27	4	1	97	2	61	1	97	2	1	2	2	2	2	2	2	2	2	2	2	1	99	México	99	97
03/08/20	2	4	2	2	13	2	4	2	2	1	79	1	97	2	2	2	2	2	2	2	2	2	2	2	99	1	99	México	99	2
03/08/20	2	4	15	1	15	15	9	1	97	2	29	1	2	2	2	2	2	2	2	2	2	2	2	2	99	1	99	México	99	97
03/08/20	2	4	21	2	21	21	114	2	2	1	60	1	97	2	2	2	2	2	2	2	2	2	2	2	99	1	99	México	99	1
03/08/20	2	3	15	1	9	15	33	2	2	1	51	1	2	2	2	2	2	2	2	2	2	2	2	2	1	1	99	México	99	2
03/08/20	2	3	15	2	15	15	5	2	2	1	55	1	97	2	1	2	2	2	2	2	2	2	2	2	2	1	99	México	99	2
03/08/20	2	4	15	2	15	15	121	1	97	2	53	1	97	2	1	2	2	2	2	2	2	2	2	2	99	1	99	México	99	97
03/08/20	2	3	15	1	9	15	106	2	2	1	56	1	2	2	2	2	2	2	1	2	2	2	2	2	1	1	99	México	99	2
03/08/20	2	4	19	2	19	19	31	2	2	1	51	1	97	2	1	2	2	2	1	2	2	2	2	1	99	1	99	México	99	2
03/08/20	2	4	15	2	10	15	60	1	97	2	42	1	97	2	2	2	2	2	2	2	2	2	2	2	99	1	99	México	99	97
03/08/20	2	4	23	2	28	23	5	1	97	2	34	1	97	2	2	2	2	2	2	2	2	2	2	2	99	1	99	México	99	97
03/08/20	2	4	28	2	28	28	22	1	97	2	2	1	97	2	2	2	2	2	2	2	2	2	2	2	99	1	99	México	99	97
03/08/20	2	4	9	2	15	9	13	2	2	1	78	1	97	2	1	1	2	1	1	2	2	2	1	2	99	1	99	México	99	2
03/08/20	2	4	14	1	18	18	20	1	97	2	35	1	2	2	2	2	2	2	2	2	2	1	2	2	99	1	99	México	99	97
03/08/20	2	4	9	2	9	9	7	1	97	2	82	1	97	2	2	2	2	2	1	2	1	2	2	2	99	1	99	México	99	97
03/08/20	2	3	15	2	15	15	106	1	97	2	33	1	97	2	2	2	2	2	2	2	2	2	2	2	1	1	99	México	99	97
03/08/20	2	4	15	1	15	15	58	2	2	2	87	1	2	2	2	2	2	2	2	2	2	2	2	2	99	1	99	México	99	2
03/08/20	2	4	30	1	30	30	193	1	97	2	46	1	2	2	2	2	2	2	2	2	2	2	2	1	99	1	99	México	99	97
03/08/20	2	4	25	2	14	25	1	1	97	2	42	1	97	2	2	2	2	2	2	2	2	2	2	2	99	1	99	México	99	97
03/08/20	2	4	15	2	15	15	9	2	2	1	29	1	97	2	1	2	2	2	2	2	2	1	2	2	99	1	99	México	99	2
03/08/20	2	4	9	1	9	9	11	1	97	2	57	1	2	2	2	2	2	2	2	2	2	2	2	2	99	1	99	México	99	97
03/08/20	2	3	15	2	15	15	115	1	97	2	31	1	97	2	2	2	2	2	2	2	2	2	2	2	1	1	99	México	99	97
03/08/20	2	4	9	2	9	9	16	1	97	2	29	1	97	2	2	2	2	2	2	2	2	2	2	2	99	1	99	México	99	97
03/08/20	2	4	4	2	4	4	4	2	2	2	60	1	97	2	2	2	2	2	2	2	2	2	2	2	99	1	99	México	99	2
03/08/20	2	4	14	2	14	14	120	1	97	2	40	1	97	2	2	2	2	2	2	2	2	2	2	2	99	1	99	México	99	97
03/08/20	2	3	2	2	2	2	2	2	2	1	70	1	97	2	1	2	2	2	1	2	2	1	2	2	99	1	99	México	99	2
03/08/20	2	4	2	2	3	2	4	2	2	1	53	1	97	2	2	2	2	2	2	2	2	2	2	2	99	1	99	México	99	2
03/08/20	2	4	15	1	15	15	58	1	97	2	59	1	2	2	1	2	2	2	1	2	2	2	2	2	99	1	99	México	99	97
03/08/20	2	3	2	2	2	2	2	1	97	2	36	1	97	99	2	2	2	2	1	2	2	1	2	2	1	1	99	México	99	97
03/08/20	2	3	15	2	24	15	33	2	2	1	72	1	97	2	2	2	2	2	1	2	2	2	2	2	2	1	99	México	99	2
03/08/20	2	4	19	2	5	5	18	2	2	2	66	1	97	2	2	2	2	2	2	1	2	2	2	2	99	1	99	México	99	1
03/08/20	2	4	28	2	30	28	33	1	97	2	34	1	97	2	2	2	2	2	2	2	2	2	2	2	99	1	99	México	99	97
03/08/20	2	3	2	2	25	2	2	1	97	2	50	1	97	2	2	2	2	2	2	2	2	2	2	2	1	1	99	México	99	97
03/08/20	2	4	9	2	15	15	2	1	97	2	34	1	97	2	2	2	2	2	2	2	2	1	2	2	99	1	99	México	99	97
03/08/20	2	4	15	2	15	15	31	2	2	1	75	1	97	2	1	2	2	2	1	2	2	2	2	2	99	1	99	México	99	2
03/08/20	2	3	27	2	27	27	4	2	2	1	71	1	97	99	1	2	2	2	1	2	2	2	2	2	1	1	99	México	99	2
03/08/20	2	3	15	1	9	15	81	1	97	2	56	1	2	2	2	2	2	2	2	2	2	2	2	2	1	1	99	México	99	97
03/08/20	2	3	27	1	27	27	13	1	97	2	41	1	2	2	2	2	2	2	2	2	2	2	1	2	1	1	99	México	99	97
03/08/20	2	4	23	1	31	23	5	1	97	2	47	1	2	2	2	2	2	2	1	2	2	2	2	2	99	1	99	México	99	97
03/08/20	2	4	28	2	30	28	9	1	97	2	44	1	97	2	2	2	2	2	2	2	2	2	2	2	99	1	99	México	99	97
03/08/20	2	4	25	1	25	25	12	1	97	2	48	1	2	1	2	2	2	2	2	1	2	2	2	2	99	1	99	México	99	97
03/08/20	2	3	2	1	2	2	2	1	97	2	32	1	2	2	2	2	2	2	2	2	2	1	2	1	1	1	99	México	99	97
03/08/20	2	4	9	2	15	9	7	1	97	1	78	1	97	1	2	2	2	2	1	2	2	2	2	2	99	1	99	México	99	97
03/08/20	2	4	9	1	15	15	58	1	97	1	29	1	2	2	2	2	2	2	2	2	2	2	2	2	99	1	99	México	99	97
03/08/20	2	4	26	1	26	26	55	1	97	2	41	1	2	2	2	2	2	2	2	2	2	2	2	2	99	1	99	México	99	97
03/08/20	2	4	15	2	15	15	39	2	2	2	60	1	97	2	2	2	2	2	2	2	2	2	2	2	99	1	99	México	99	2
03/08/20	2	3	27	1	27	27	4	1	97	2	34	1	2	2	2	2	2	2	2	2	2	2	2	1	2	1	99	México	99	97
03/08/20	2	3	25	2	25	25	3	2	2	1	70	1	97	2	1	2	2	2	1	2	2	2	2	2	99	1	99	México	99	2
03/08/20	2	4	13	1	8	13	77	1	97	2	29	1	2	2	2	2	2	2	2	2	2	2	2	2	99	1	99	México	99	97
03/08/20	2	4	9	1	9	15	20	1	97	2	46	1	2	2	2	2	2	2	2	2	2	2	2	2	99	1	99	México	99	97
03/08/20	2	4	25	1	25	25	1	1	97	2	43	1	2	2	2	2	2	2	2	2	2	2	2	2	99	1	99	México	99	97
03/08/20	2	4	15	2	9	9	6	2	2	2	28	1	97	2	2	2	2	2	2	2	2	2	2	2	99	1	99	México	99	2
03/08/20	2	3	27	2	27	27	13	1	97	2	27	1	97	2	2	2	2	2	2	2	2	2	2	2	2	1	99	México	99	97
03/08/20	2	4	9	1	9	9	7	2	2	1	46	1	2	2	2	2	2	2	2	2	2	2	2	2	99	1	99	México	99	2
03/08/20	2	3	27	2	27	27	4	1	97	2	59	1	97	2	2	2	2	2	2	2	2	2	2	2	2	1	99	México	99	97
03/08/20	2	4	9	1	9	9	5	1	97	2	39	1	2	2	2	2	2	2	2	2	2	2	2	2	99	1	99	México	99	97
03/08/20	2	4	25	1	25	25	6	2	2	2	60	1	2	2	1	2	2	2	1	2	1	2	2	2	99	1	99	México	99	2
03/08/20	2	4	8	2	8	8	37	1	97	2	40	1	97	2	2	2	2	2	2	2	2	2	2	2	99	1	99	México	99	97
03/08/20	2	3	27	2	27	27	13	1	97	2	33	1	97	2	2	2	2	2	2	2	2	2	2	2	1	1	99	México	99	97
03/08/20	2	3	27	1	27	27	4	1	97	2	36	1	2	2	2	2	2	2	2	2	2	2	2	2	2	1	99	México	99	97
03/08/20	2	4	9	2	9	9	5	1	97	2	27	1	97	2	2	2	2	2	2	2	2	2	2	2	99	1	99	México	99	97
03/08/20	2	4	5	1	5	5	30	1	97	2	58	1	2	1	2	2	1	2	2	2	2	2	2	2	99	1	99	México	99	97
03/08/20	2	4	27	2	27	27	4	1	97	2	37	1	97	2	2	2	2	2	2	2	2	2	2	1	99	1	99	México	99	97
03/08/20	2	4	15	1	15	15	58	2	2	2	48	1	2	2	1	2	2	2	2	2	2	2	2	2	99	1	99	México	99	2
03/08/20	2	4	23	1	23	23	5	1	97	2	27	1	2	2	2	2	2	2	2	2	2	2	2	2	99	1	99	México	99	97
03/08/20	2	4	9	2	9	9	7	2	2	2	61	1	97	2	2	2	2	2	2	2	2	1	2	1	99	1	99	México	99	2
03/08/20	2	4	9	1	15	15	25	2	2	1	41	1	2	2	1	2	2	2	2	2	2	2	2	2	99	1	99	México	99	2
03/08/20	2	3	27	2	27	27	6	1	97	2	38	1	97	2	2	2	2	2	2	2	2	2	2	2	99	1	99	México	99	97
03/08/20	2	3	27	2	27	27	5	1	97	2	41	1	97	2	2	2	2	2	2	2	2	2	2	2	2	1	99	México	99	97
03/08/20	2	3	25	2	2	25	6	1	97	2	47	1	97	2	2	2	2	2	2	2	2	2	2	2	1	1	99	México	99	97
03/08/20	2	3	27	2	27	27	4	1	97	2	30	1	97	2	2	2	2	2	2	2	2	2	2	2	1	1	99	México	99	97
03/08/20	2	4	9	2	9	9	7	1	97	2	52	1	97	2	2	2	2	2	2	2	2	2	2	2	99	1	99	México	99	97
03/08/20	2	4	9	2	9	9	15	1	97	1	42	1	97	2	1	2	1	2	1	2	2	2	1	2	99	1	99	México	99	97
03/08/20	2	3	27	2	27	27	4	2	2	2	86	1	97	2	2	2	2	2	1	2	2	2	2	2	1	1	99	México	99	2
03/08/20	2	3	15	1	15	15	39	2	2	1	68	1	2	2	2	2	2	2	1	2	2	1	2	2	99	1	99	México	99	2
03/08/20	2	3	27	2	27	27	6	1	97	2	32	1	97	2	2	2	2	2	2	2	2	2	2	2	1	1	99	México	99	97
03/08/20	2	4	15	1	15	15	31	2	2	2	45	1	2	2	2	2	2	2	2	2	2	2	2	2	99	1	99	México	99	2
03/08/20	2	4	27	1	27	27	4	1	97	2	43	1	2	2	2	2	2	2	2	2	2	2	2	2	99	1	99	México	99	97
03/08/20	2	4	28	2	28	28	22	1	97	2	5	1	97	2	2	2	2	2	2	2	2	2	2	2	99	1	99	México	99	97
03/08/20	2	3	27	2	7	27	4	1	97	2	52	1	97	2	2	2	2	2	2	2	2	2	2	2	1	1	99	México	99	97
03/08/20	2	4	9	1	20	15	70	2	2	1	57	1	2	2	1	2	2	2	1	2	2	2	2	2	99	1	99	México	99	2
03/08/20	2	4	30	1	30	30	45	1	97	2	47	1	2	2	1	2	2	2	1	2	2	1	2	2	99	1	99	México	99	97
03/08/20	2	3	27	2	27	27	13	1	97	2	36	1	97	2	2	2	2	2	2	2	2	2	2	2	1	1	99	México	99	97
03/08/20	2	4	30	2	30	30	193	2	2	2	59	1	97	2	2	1	2	2	2	2	2	2	2	2	99	1	99	México	99	2
03/08/20	2	4	2	2	14	2	4	2	2	1	72	1	97	2	1	2	2	2	1	2	2	2	2	2	99	1	99	México	99	2
03/08/20	2	4	26	1	26	26	33	1	97	2	35	1	2	2	2	2	2	2	2	2	2	1	2	2	99	1	99	México	99	97
03/08/20	2	4	2	2	2	2	2	2	2	2	66	1	97	2	2	2	2	2	2	2	2	1	2	2	99	1	99	México	99	2
03/08/20	2	4	9	2	20	15	58	2	2	2	86	1	97	2	2	2	2	2	1	2	2	2	2	2	99	1	99	México	99	2
03/08/20	2	4	31	1	31	31	50	1	97	2	40	1	2	2	2	2	2	2	2	2	2	2	2	2	99	1	99	México	99	97
03/08/20	2	4	12	1	12	12	29	2	2	1	62	1	2	2	2	2	2	2	2	2	2	2	2	2	99	1	99	México	99	2
03/08/20	2	3	15	1	15	15	47	2	2	2	44	1	2	2	2	2	2	2	2	2	2	2	2	2	1	1	99	México	99	2
03/08/20	2	3	15	1	15	15	106	1	97	2	38	1	2	2	2	2	2	2	2	2	2	2	2	2	99	1	99	México	99	97
03/08/20	2	4	9	2	12	9	7	1	97	1	33	1	97	2	2	2	2	2	2	2	2	2	2	2	99	1	99	México	99	97
03/08/20	2	4	9	2	15	15	58	1	97	1	46	1	97	2	1	2	2	2	2	2	2	2	2	2	99	1	99	México	99	97
03/08/20	2	4	19	2	25	19	26	2	2	1	50	1	97	1	2	2	2	2	1	2	2	1	2	2	99	1	99	México	99	2
03/08/20	2	3	25	2	25	25	6	2	2	2	61	1	97	2	1	2	2	2	1	2	2	2	2	2	2	1	99	México	99	2
03/08/20	2	4	15	1	15	15	31	1	97	2	50	1	2	2	2	2	2	2	2	2	2	2	2	2	99	1	99	México	99	97
03/08/20	2	4	11	1	11	11	44	2	2	1	63	1	2	2	2	2	2	2	1	2	2	2	2	2	99	1	99	México	99	2
03/08/20	2	4	8	2	5	8	37	1	97	2	53	1	97	2	2	2	2	2	2	2	2	2	2	1	99	1	99	México	99	97
03/08/20	2	3	25	2	28	25	6	1	97	2	59	1	97	2	1	2	2	2	2	2	2	2	2	2	1	1	99	México	99	97
03/08/20	2	3	25	2	32	25	6	1	97	2	29	1	97	2	2	2	2	2	2	2	2	2	2	2	1	1	99	México	99	97
03/08/20	2	4	15	1	15	15	121	2	2	1	48	1	2	2	2	2	2	2	2	2	2	1	2	2	99	1	99	México	99	2
03/08/20	2	4	30	1	30	30	193	1	97	2	41	1	98	2	2	2	2	2	2	2	2	1	2	2	99	1	99	México	99	97
03/08/20	2	4	9	2	15	9	17	1	97	2	34	1	97	2	2	2	2	2	2	2	2	1	2	2	99	1	99	México	99	97
03/08/20	2	4	3	1	99	3	8	1	97	2	36	2	2	2	2	2	2	2	2	2	2	2	2	1	99	1	99	Francia	99	97
03/08/20	2	4	26	1	25	26	55	1	97	2	65	1	2	2	2	2	2	2	2	2	2	1	2	2	99	1	99	México	99	97
03/08/20	2	4	25	2	25	25	6	2	2	1	75	1	97	2	1	2	2	2	1	2	2	2	2	2	99	1	99	México	99	2
03/08/20	2	4	14	1	14	14	67	1	97	2	24	1	2	2	2	2	2	2	2	2	2	2	2	2	99	1	99	México	99	97
03/08/20	2	4	15	2	15	15	33	2	2	2	71	1	97	2	1	2	2	2	1	2	2	1	1	1	99	1	99	México	99	2
03/08/20	2	4	15	1	15	15	58	2	2	2	39	1	2	2	2	2	2	2	2	2	2	2	2	2	99	1	99	México	99	2
03/08/20	2	4	9	2	9	9	17	1	97	2	43	1	97	2	2	2	2	2	2	2	2	1	2	2	99	1	99	México	99	97
03/08/20	2	4	14	2	7	14	120	1	97	2	45	1	97	2	2	2	2	2	2	2	2	2	2	2	99	1	99	México	99	97
03/08/20	2	4	14	2	14	14	39	1	97	2	38	1	97	2	2	2	2	1	2	1	2	2	2	2	99	1	99	México	99	97
03/08/20	2	4	9	2	9	9	5	1	97	2	24	1	97	2	2	2	2	2	2	2	2	2	2	2	99	1	99	México	99	97
03/08/20	2	4	12	1	12	12	1	1	97	2	26	1	2	2	2	2	2	2	2	2	2	2	2	2	99	1	99	México	99	97
03/08/20	2	4	9	2	15	9	15	2	2	2	66	1	97	2	1	2	2	2	2	2	2	1	2	2	99	1	99	México	99	2
03/08/20	2	4	14	1	14	14	100	2	2	2	60	1	2	2	1	2	2	2	1	2	2	1	2	2	99	1	99	México	99	2
03/08/20	2	4	15	1	9	15	33	1	97	2	47	1	2	2	2	2	2	2	2	2	2	1	2	2	99	1	99	México	99	97
03/08/20	2	4	27	2	27	27	13	1	97	2	38	1	97	2	2	2	2	2	2	2	2	2	2	2	99	1	99	México	99	97
03/08/20	2	4	22	2	16	22	14	1	97	2	37	1	97	2	2	2	2	2	2	2	2	1	2	2	99	1	99	México	99	97
03/08/20	2	3	27	2	27	27	2	1	97	2	30	1	97	2	2	2	2	2	2	2	2	2	2	2	1	1	99	México	99	97
03/08/20	2	3	25	2	25	25	15	2	1	1	73	1	97	2	1	2	2	2	1	2	2	1	2	2	99	1	99	México	99	2
03/08/20	2	4	9	1	21	9	15	1	97	1	51	1	2	2	2	2	2	2	2	2	2	1	2	2	99	1	99	México	99	97
03/08/20	2	4	28	2	28	28	22	2	2	1	35	1	97	2	2	2	2	2	2	2	2	2	2	2	99	1	99	México	99	2
03/08/20	2	4	23	2	18	23	5	1	97	2	38	1	97	2	2	2	2	2	2	2	2	2	2	2	99	1	99	México	99	97
03/08/20	2	4	9	1	9	15	58	1	97	2	53	1	2	2	2	2	2	2	2	2	2	2	2	2	99	1	99	México	99	97
03/08/20	2	4	25	1	25	25	1	1	97	2	58	1	2	2	2	2	2	2	2	2	2	2	2	2	99	1	99	México	99	97
03/08/20	2	4	2	1	2	2	2	1	97	2	67	1	2	2	2	2	1	2	2	2	2	2	2	2	99	1	99	México	99	97
03/08/20	2	4	9	2	21	9	11	2	2	1	48	1	97	2	2	2	2	2	2	2	2	1	2	2	99	1	99	México	99	2
03/08/20	2	3	25	1	25	25	6	1	97	2	25	1	2	2	2	2	2	2	2	2	2	2	2	2	99	1	99	México	99	97
03/08/20	2	4	25	2	25	25	1	1	97	2	40	1	97	2	2	2	2	2	2	2	2	2	2	2	99	1	99	México	99	97
03/08/20	2	4	27	2	27	27	4	1	97	2	32	1	97	2	2	2	2	2	2	2	2	2	2	2	99	1	99	México	99	97
03/08/20	2	4	9	2	9	15	81	1	97	2	42	1	97	2	2	2	2	2	2	2	2	2	2	2	99	1	99	México	99	97
03/08/20	2	3	15	2	15	15	106	2	2	1	43	1	97	2	2	2	2	2	2	2	2	2	2	2	1	1	99	México	99	2
03/08/20	2	3	15	1	15	15	54	1	97	2	47	1	2	2	2	2	2	2	2	2	2	2	2	2	1	1	99	México	99	97
03/08/20	2	3	15	2	15	15	106	1	97	1	54	1	97	2	2	2	2	2	2	2	2	2	2	2	2	1	99	México	99	97
03/08/20	2	4	20	1	20	20	174	1	97	2	33	1	2	2	2	2	2	2	2	2	2	2	2	2	99	1	99	México	99	97
03/08/20	2	4	14	2	14	14	39	2	2	1	56	1	97	2	2	2	2	1	1	2	2	2	2	2	99	1	99	México	99	2
03/08/20	2	4	31	2	31	31	50	1	97	2	30	1	97	2	2	2	2	2	2	2	2	2	2	2	99	1	99	México	99	97
03/08/20	2	3	15	1	17	15	106	2	2	1	34	1	2	2	2	2	2	2	2	2	2	2	2	2	2	1	99	México	99	2
03/08/20	2	3	15	2	15	15	106	1	97	1	42	1	97	2	2	2	2	2	2	2	2	2	2	2	2	1	99	México	99	97
03/08/20	2	3	27	2	27	27	14	1	97	2	46	1	97	2	2	2	2	2	2	2	2	2	2	2	1	1	99	México	99	97
03/08/20	2	4	9	1	16	9	5	1	97	2	60	1	2	2	2	2	2	2	2	2	2	2	2	2	99	1	99	México	99	97
03/08/20	2	4	9	2	15	15	121	2	2	2	78	1	97	2	1	2	2	2	1	2	2	2	2	2	99	1	99	México	99	2
03/08/20	2	3	25	2	25	25	6	2	1	1	65	1	97	2	2	2	2	2	2	2	2	1	2	2	99	1	99	México	99	2
03/08/20	2	3	27	2	27	27	4	1	97	2	80	1	97	2	2	2	2	2	1	2	2	2	2	2	1	1	99	México	99	97
03/08/20	2	4	2	1	2	2	2	1	97	2	30	1	2	2	2	2	2	2	2	2	2	2	2	2	99	1	99	México	99	97
03/08/20	2	3	15	2	15	15	106	1	97	2	28	1	97	2	2	2	2	2	2	2	2	2	2	2	1	1	99	México	99	97
03/08/20	2	4	9	1	9	9	5	1	97	2	37	1	2	2	2	2	2	2	2	2	2	2	2	2	99	1	99	México	99	97
03/08/20	2	4	2	2	9	2	4	2	2	1	49	1	97	2	1	2	2	2	1	2	2	2	2	2	99	1	99	México	99	2
03/08/20	2	4	15	2	15	15	18	2	2	2	40	1	97	2	2	2	2	2	2	2	2	2	2	2	99	1	99	México	99	2
03/08/20	2	3	27	2	27	27	4	1	97	2	50	1	97	2	2	2	2	2	2	2	2	2	2	2	1	1	99	México	99	97
03/08/20	2	4	2	2	8	2	4	2	2	1	62	1	97	2	2	2	2	2	2	2	2	2	2	2	99	1	99	México	99	2
03/08/20	2	4	2	2	11	2	4	2	2	2	59	1	97	2	1	2	2	2	1	2	2	2	2	2	99	1	99	México	99	2
03/08/20	2	4	15	1	15	15	106	1	97	2	34	1	2	2	2	2	2	2	2	2	2	2	2	2	99	1	99	México	99	97
03/08/20	2	4	9	2	9	9	2	1	97	2	48	1	97	2	2	2	2	2	2	2	2	1	2	2	99	1	99	México	99	97
03/08/20	2	4	23	1	31	23	5	2	2	2	82	1	2	2	1	2	2	2	1	1	2	2	2	2	99	1	99	México	99	2
03/08/20	2	3	8	1	8	8	37	1	97	2	34	1	2	2	2	2	2	2	2	2	2	2	2	2	1	1	99	México	99	97
03/08/20	2	4	27	2	27	27	4	2	2	2	54	1	97	2	1	2	2	2	2	2	2	2	2	2	99	1	99	México	99	2
03/08/20	2	4	9	2	9	9	11	2	2	1	30	1	97	2	2	2	2	2	2	2	2	2	2	2	99	1	99	México	99	2
03/08/20	2	4	15	1	15	15	37	1	97	2	38	1	2	2	2	2	2	2	2	2	2	2	2	2	99	1	99	México	99	97
03/08/20	2	4	12	2	12	12	1	1	97	2	36	1	97	2	2	2	2	2	2	2	2	2	2	2	99	1	99	México	99	97
03/08/20	2	4	17	1	17	17	7	2	2	1	47	1	2	2	2	2	2	2	2	2	2	2	2	2	99	1	99	México	99	2
03/08/20	2	3	8	1	8	8	37	2	2	1	58	1	2	2	2	2	2	2	2	2	2	1	2	2	1	1	99	México	99	2
03/08/20	2	3	27	2	27	27	13	1	97	2	36	1	97	2	2	2	2	2	2	2	2	2	2	2	1	1	99	México	99	97
03/08/20	2	3	15	1	15	15	106	1	97	2	13	1	2	2	2	2	2	2	2	2	2	2	2	2	2	1	99	México	99	97
03/08/20	2	4	25	1	25	25	6	2	2	1	78	1	2	2	2	1	2	2	1	2	1	2	2	2	99	1	99	México	99	2
03/08/20	2	4	15	2	29	15	33	2	2	2	73	1	97	2	1	2	2	2	1	2	2	2	2	2	99	1	99	México	99	2
03/08/20	2	3	15	1	15	15	106	1	97	2	29	1	2	2	2	2	2	2	2	2	2	2	2	2	1	1	99	México	99	97
03/08/20	2	4	15	1	15	15	13	1	97	2	41	1	2	2	2	2	2	2	2	2	2	2	2	2	99	1	99	México	99	97
03/08/20	2	4	9	2	9	9	7	2	2	2	41	1	97	2	1	2	2	2	2	2	2	2	2	1	99	1	99	México	99	2
03/08/20	2	3	15	2	15	15	106	1	97	2	55	1	97	2	1	2	2	2	1	2	2	2	2	2	2	1	99	México	99	97
03/08/20	2	4	11	2	11	11	15	2	2	2	41	1	97	2	2	2	2	2	2	2	2	1	2	2	99	1	99	México	99	2
03/08/20	2	4	26	1	25	26	55	2	2	2	60	1	2	2	1	2	2	1	2	2	2	1	2	2	99	1	99	México	99	2
03/08/20	2	4	2	1	16	2	4	2	2	1	47	1	2	2	2	2	2	2	2	2	2	2	2	2	99	1	99	México	99	2
03/08/20	2	3	15	2	15	15	33	1	97	2	41	1	97	2	2	2	2	2	2	2	2	2	2	2	1	1	99	México	99	97
03/08/20	2	4	9	2	9	15	58	1	97	2	38	1	97	2	2	2	2	2	2	2	2	2	2	1	99	1	99	México	99	97
03/08/20	2	4	2	2	2	2	4	2	2	1	75	1	97	2	1	2	2	2	1	1	2	2	2	2	99	1	99	México	99	2
03/08/20	2	4	8	2	20	8	37	2	2	2	56	1	97	2	1	2	2	2	1	2	2	2	2	2	99	1	99	México	99	2
03/08/20	2	3	15	2	15	15	106	1	97	2	31	1	97	2	2	2	2	2	2	2	2	2	2	1	2	1	99	México	99	97
03/08/20	2	3	27	2	27	27	4	1	97	2	92	1	97	2	2	2	2	2	2	2	2	2	2	2	1	1	99	México	99	97
03/08/20	2	3	15	2	15	15	106	1	97	2	29	1	97	2	2	2	2	2	2	2	2	2	2	2	1	1	99	México	99	97
03/08/20	2	4	21	2	21	21	114	1	97	2	38	1	97	2	2	2	2	2	2	2	2	2	2	2	99	1	99	México	99	97
03/08/20	2	4	15	1	15	15	33	1	97	2	60	1	2	2	1	1	2	2	2	2	2	2	2	2	99	1	99	México	99	97
03/08/20	2	4	9	1	12	15	24	2	2	2	64	1	2	2	1	2	2	2	2	2	2	2	2	2	99	1	99	México	99	2
03/08/20	2	4	15	1	9	15	33	1	97	2	36	1	2	2	2	2	2	2	2	2	2	2	2	2	99	1	99	México	99	97
03/08/20	2	3	25	1	25	25	6	1	97	2	54	1	2	2	2	2	2	2	2	2	2	2	2	2	1	1	99	México	99	97
03/08/20	2	4	2	2	12	2	3	2	2	1	41	1	97	2	1	2	2	2	1	2	2	1	2	2	99	1	99	México	99	2
03/08/20	2	4	9	1	9	9	10	1	97	2	65	1	2	2	2	2	2	2	2	2	2	1	2	2	99	1	99	México	99	97
03/08/20	2	4	15	2	9	15	109	2	2	1	53	1	97	2	2	2	2	2	2	2	2	2	2	2	99	1	99	México	99	2
03/08/20	2	4	15	1	15	15	58	1	97	2	40	1	2	2	2	2	2	2	2	2	2	2	2	2	99	1	99	México	99	97
03/08/20	2	4	25	2	25	25	6	1	97	2	39	1	97	2	2	2	2	2	2	2	2	2	2	1	99	1	99	México	99	97
03/08/20	2	3	27	1	27	27	4	1	97	1	73	1	2	2	2	2	2	2	1	2	2	2	2	2	1	1	99	México	99	97
03/08/20	2	4	26	1	25	26	55	2	2	1	54	1	2	2	2	2	2	2	1	2	2	2	2	2	99	1	99	México	99	2
03/08/20	2	4	15	2	9	15	25	2	2	1	38	1	97	2	2	2	2	2	1	1	2	1	2	2	99	1	99	México	99	2
03/08/20	2	3	2	1	2	2	2	2	2	1	64	1	2	2	2	2	2	2	1	2	2	1	2	1	2	1	99	México	99	2
03/08/20	2	3	27	2	27	27	4	1	97	2	30	1	97	2	2	2	2	2	2	2	2	2	2	2	1	1	99	México	99	97
03/08/20	2	4	21	2	21	21	114	2	2	1	59	1	97	2	2	2	2	2	2	2	2	2	2	2	99	1	99	México	99	2
03/08/20	2	4	9	2	9	9	3	2	2	1	28	1	97	2	2	2	2	2	1	1	2	1	2	1	99	1	99	México	99	2
03/08/20	2	4	2	1	25	2	1	1	97	2	42	1	2	2	2	2	2	2	1	2	2	2	2	2	99	1	99	México	99	97
03/08/20	2	4	2	2	14	2	2	1	97	2	51	1	97	2	1	2	2	2	1	2	2	2	2	2	99	1	99	México	99	97
03/08/20	2	3	27	1	27	27	16	1	97	2	31	1	2	2	2	2	2	2	1	2	2	2	2	2	1	1	99	México	99	97
03/08/20	2	3	27	1	27	27	4	1	97	2	36	1	2	2	2	2	2	2	2	2	2	2	2	2	2	1	99	México	99	97
03/08/20	2	4	15	1	15	15	104	1	97	2	27	1	2	2	2	2	2	2	2	2	2	2	2	2	99	1	99	México	99	97
03/08/20	2	4	3	1	25	3	8	1	97	2	25	1	2	2	2	2	2	2	2	2	2	2	2	2	99	1	99	México	99	97
03/08/20	2	4	15	2	15	15	33	2	2	1	54	1	97	2	2	2	2	2	1	2	2	1	2	2	99	1	99	México	99	2
03/08/20	2	4	9	2	9	9	15	1	97	2	28	1	97	2	2	2	2	2	1	2	2	1	2	2	99	1	99	México	99	97
03/08/20	2	3	27	1	27	27	4	1	97	1	28	1	2	2	2	2	2	2	2	2	2	2	2	2	1	1	99	México	99	97
03/08/20	2	3	2	1	26	2	2	1	97	2	27	1	2	2	2	2	2	2	2	2	2	2	2	2	1	1	99	México	99	97
03/08/20	2	3	25	1	25	25	6	1	97	2	50	1	2	2	2	2	2	2	1	2	2	2	2	2	99	1	99	México	99	97
03/08/20	2	4	15	1	15	15	13	1	97	2	50	1	2	2	2	2	2	2	2	2	2	2	2	2	99	1	99	México	99	97
03/08/20	2	4	14	2	14	14	94	2	2	1	44	1	97	2	1	2	2	2	1	2	2	2	2	2	99	1	99	México	99	2
03/08/20	2	4	15	1	15	15	33	1	97	2	33	1	2	2	2	2	2	2	2	2	2	2	2	2	99	1	99	México	99	97
03/08/20	2	4	30	2	30	30	193	2	2	1	54	1	97	2	2	2	2	2	2	2	2	2	2	2	99	1	99	México	99	2
03/08/20	2	4	9	1	15	9	7	1	97	2	30	1	2	2	2	2	2	2	2	2	2	2	2	2	99	1	99	México	99	97
03/08/20	2	3	2	1	14	2	2	1	97	2	53	1	2	2	2	2	2	2	2	2	2	2	2	2	1	1	99	México	99	97
03/08/20	2	4	15	1	15	15	20	2	2	2	46	1	2	2	2	2	2	2	2	2	2	2	2	2	99	1	99	México	99	2
03/08/20	2	4	26	2	26	26	55	1	97	2	35	1	97	2	2	2	2	2	2	2	2	2	2	2	99	1	99	México	99	97
03/08/20	2	3	15	2	9	15	33	1	97	2	48	1	97	2	1	2	2	2	2	2	2	2	2	2	1	1	99	México	99	97
03/08/20	2	4	9	2	9	9	5	2	2	1	54	1	97	2	1	2	2	2	2	2	2	1	2	2	99	1	99	México	99	2
03/08/20	2	4	9	1	9	9	14	1	97	2	36	1	2	2	2	2	2	2	2	1	2	2	2	2	99	1	99	México	99	97
03/08/20	2	4	5	1	5	5	6	1	97	2	52	1	2	2	2	2	2	2	2	2	2	2	2	2	99	1	99	México	99	97
03/08/20	2	4	9	1	9	15	104	1	97	2	59	1	2	2	2	2	2	2	2	2	2	1	2	2	99	1	99	México	99	97
03/08/20	2	4	3	2	25	3	8	1	97	2	28	1	97	2	2	2	2	2	2	2	2	1	2	2	99	1	99	México	99	97
03/08/20	2	3	27	1	27	27	13	1	97	2	29	1	2	2	2	2	2	2	2	2	2	2	2	2	1	1	99	México	99	97
03/08/20	2	4	30	2	30	30	131	1	97	2	77	1	97	2	2	2	2	1	1	2	1	2	2	1	99	1	99	México	99	97
03/08/20	2	4	27	1	27	27	4	1	97	2	54	1	2	2	2	2	2	2	1	2	2	1	2	2	99	1	99	México	99	97
03/08/20	2	3	27	2	27	27	12	1	97	2	26	1	97	2	2	2	2	2	2	2	2	2	2	2	1	1	99	México	99	97
03/08/20	2	4	28	2	28	28	22	2	2	2	43	1	97	2	1	2	2	2	1	2	2	1	2	2	99	1	99	México	99	2
03/08/20	2	4	15	1	15	15	115	1	97	2	33	1	2	2	2	2	2	2	2	2	2	2	2	2	99	1	99	México	99	97
03/08/20	2	4	9	2	9	15	58	1	97	2	63	1	97	2	2	2	2	2	1	2	1	1	2	2	99	1	99	México	99	97
03/08/20	2	4	9	2	9	15	58	2	2	1	37	1	97	2	2	2	2	2	2	2	2	2	2	2	99	1	99	México	99	2
03/08/20	2	4	23	1	7	23	5	1	97	2	27	1	1	2	2	2	2	2	2	1	2	2	2	2	99	1	99	México	99	97
03/08/20	2	3	27	1	27	27	4	1	97	2	27	1	2	2	2	2	2	2	2	2	2	2	2	2	1	1	99	México	99	97
03/08/20	2	3	27	2	27	27	4	2	2	2	49	1	97	2	2	2	2	2	2	2	2	2	2	2	1	1	99	México	99	2
03/08/20	2	4	25	1	25	25	15	1	97	2	40	1	2	2	2	2	2	2	1	2	2	2	2	2	99	1	99	México	99	97
03/08/20	2	4	9	1	29	9	5	1	97	2	38	1	2	2	2	2	2	2	2	2	2	2	2	2	99	1	99	México	99	97
03/08/20	2	4	9	2	9	9	15	1	97	2	44	1	97	2	2	2	2	1	2	2	2	2	2	1	99	1	99	México	99	97
03/08/20	2	4	9	2	9	15	109	2	2	2	56	1	97	2	2	2	2	2	2	2	2	1	2	1	99	1	99	México	99	2
03/08/20	2	4	28	2	28	28	22	1	97	2	65	1	97	2	2	2	2	2	1	2	2	2	2	2	99	1	99	México	99	97
03/08/20	2	1	9	1	9	9	15	1	97	1	64	1	2	2	1	2	2	1	1	2	2	2	1	2	99	1	99	México	99	97
03/08/20	2	2	28	2	28	28	38	1	97	2	46	1	97	2	2	2	2	2	2	2	2	2	2	2	1	1	99	México	99	97
03/08/20	2	4	2	2	26	2	3	2	2	1	57	1	97	2	1	2	2	2	1	2	2	2	2	1	99	1	99	México	99	2
03/08/20	2	4	2	2	26	2	4	2	2	1	51	1	97	2	2	2	2	2	2	2	2	2	2	2	99	1	99	México	99	2
03/08/20	2	1	14	2	14	14	39	1	97	2	27	1	97	2	2	2	2	2	2	2	2	2	2	2	1	1	99	México	99	97
03/08/20	2	4	9	1	9	9	5	1	97	2	40	1	2	2	1	1	1	2	2	2	2	2	2	2	99	1	99	México	99	97
03/08/20	2	4	28	1	28	28	22	1	97	2	34	1	2	2	2	2	1	2	2	2	2	2	2	2	99	1	99	México	99	97
03/08/20	2	3	2	1	2	2	2	1	97	2	33	1	2	2	2	2	2	2	2	2	2	2	2	2	1	1	99	México	99	97
03/08/20	2	3	25	1	25	25	6	2	2	2	25	1	2	2	2	2	2	2	2	2	2	1	2	2	99	1	99	México	99	2
03/08/20	2	4	7	2	7	7	108	2	2	2	61	1	97	2	2	2	2	2	2	2	2	1	2	2	99	1	99	México	99	2
03/08/20	2	4	15	2	15	15	121	1	97	2	22	1	97	2	2	2	2	2	2	2	2	2	2	2	99	1	99	México	99	97
03/08/20	2	4	8	2	30	8	37	2	2	1	31	1	97	2	1	2	2	2	2	2	2	2	2	2	99	1	99	México	99	2
03/08/20	2	4	5	1	5	5	14	2	2	1	92	1	2	2	2	2	2	2	1	2	2	2	2	2	2	1	99	México	99	2
03/08/20	2	4	9	2	15	9	14	2	2	2	76	1	97	2	1	2	2	1	1	2	2	1	1	2	99	1	99	México	99	2
03/08/20	2	4	15	2	12	15	54	1	97	2	37	1	97	2	2	2	2	2	2	2	2	1	2	2	99	1	99	México	99	97
03/08/20	2	4	28	1	28	28	22	2	2	2	38	1	2	2	2	2	2	2	2	2	2	2	2	2	99	1	99	México	99	2
03/08/20	2	4	12	2	12	12	1	1	97	2	37	1	97	2	2	2	2	2	2	2	2	2	2	2	99	1	99	México	99	97
03/08/20	2	3	25	2	20	25	6	2	1	1	55	1	97	2	1	2	2	2	1	2	1	1	2	2	99	1	99	México	99	2
03/08/20	2	4	13	2	13	13	13	2	2	2	67	1	97	2	1	2	2	2	1	1	2	2	2	2	99	1	99	México	99	2
03/08/20	2	3	15	1	15	15	76	1	97	2	33	1	2	2	1	2	2	2	2	2	2	1	2	2	1	1	99	México	99	97
03/08/20	2	3	27	2	27	27	13	1	97	2	54	1	97	2	2	2	2	2	2	2	2	2	2	2	1	1	99	México	99	97
03/08/20	2	4	9	1	14	9	5	1	97	2	55	1	2	2	2	2	2	2	2	2	2	2	2	2	99	1	99	México	99	97
03/08/20	2	4	30	1	30	30	193	1	97	2	38	1	2	2	2	2	2	2	2	2	2	2	2	2	99	1	99	México	99	97
03/08/20	2	4	9	2	15	15	104	1	97	1	70	1	97	2	1	2	2	2	1	2	2	2	2	1	99	1	99	México	99	97
03/08/20	2	3	15	2	9	15	87	2	2	1	33	1	97	2	2	2	2	2	2	2	2	2	2	2	2	1	99	México	99	2
03/08/20	2	4	19	1	19	19	10	1	97	2	43	1	2	2	2	2	2	2	2	2	2	2	2	2	99	1	99	México	99	97
03/08/20	2	3	15	2	9	15	33	1	97	2	37	1	97	2	2	2	2	2	2	2	2	2	2	2	1	1	99	México	99	97
03/08/20	2	3	27	2	27	27	6	1	97	2	51	1	97	2	2	2	2	2	2	2	2	2	2	2	2	1	99	México	99	97
03/08/20	2	3	15	2	7	15	81	2	2	1	40	1	97	2	2	2	2	2	2	2	2	2	2	2	2	1	99	México	99	2
03/08/20	2	4	2	2	2	2	4	1	97	2	45	1	97	2	2	2	2	2	2	2	2	2	2	2	99	1	99	México	99	97
03/08/20	2	4	9	2	9	9	7	1	97	2	66	1	97	2	2	2	2	2	1	2	1	2	2	1	99	1	99	México	99	97
03/08/20	2	3	2	1	2	2	2	1	97	2	45	1	2	99	2	2	2	2	2	2	2	2	1	2	1	1	99	México	99	97
03/08/20	2	4	9	1	12	9	2	2	2	1	46	1	2	2	2	2	2	2	2	2	2	2	2	2	99	1	99	México	99	2
03/08/20	2	3	27	1	27	27	14	1	97	2	73	1	2	2	2	2	2	2	2	2	2	2	2	2	1	1	99	México	99	97
03/08/20	2	4	15	1	9	15	51	1	97	2	51	1	2	2	2	2	2	2	1	2	2	1	2	2	99	1	99	México	99	97
03/08/20	2	3	15	1	15	15	33	1	97	1	24	1	2	2	2	2	2	2	2	2	2	2	2	2	2	1	99	México	99	97
03/08/20	2	3	2	1	25	2	2	2	2	1	49	1	2	1	2	2	2	2	1	2	2	1	2	2	1	1	99	México	99	2
03/08/20	2	3	27	1	27	27	4	1	97	2	62	1	2	2	1	2	2	2	2	2	2	1	2	2	2	1	99	México	99	97
03/08/20	2	4	9	2	9	9	10	2	2	1	38	1	97	2	2	2	2	1	2	1	2	1	2	2	99	1	99	México	99	2
03/08/20	2	4	15	1	15	15	20	1	97	2	47	1	2	2	2	2	2	2	1	2	2	1	2	2	99	1	99	México	99	97
03/08/20	2	3	27	1	27	27	4	1	97	2	38	1	2	2	2	2	2	2	2	2	2	2	2	2	1	1	99	México	99	97
03/08/20	2	3	15	2	2	2	1	1	97	1	4	1	97	2	2	2	2	2	2	2	2	2	2	2	2	1	99	México	99	97
03/08/20	2	4	2	2	7	2	4	2	2	1	41	1	97	2	2	2	2	2	2	2	2	2	2	2	99	1	99	México	99	2
03/08/20	2	4	22	2	22	22	14	2	2	2	51	1	97	2	2	2	2	2	2	2	2	2	2	2	99	1	99	México	99	2
03/08/20	2	4	19	2	19	19	31	1	97	2	47	1	97	2	1	2	2	2	1	2	2	2	2	2	99	1	99	México	99	97
03/08/20	2	4	15	2	15	15	60	1	97	2	35	1	97	2	2	2	2	2	2	2	1	1	2	1	99	1	99	México	99	97
03/08/20	2	4	9	1	9	15	39	2	2	2	46	1	2	2	2	2	2	2	2	2	2	2	2	2	99	1	99	México	99	2
03/08/20	2	3	15	1	15	15	106	2	2	1	61	1	2	2	1	2	2	2	1	2	2	2	2	2	99	1	99	México	99	2
03/08/20	2	3	2	2	2	2	2	1	97	2	59	1	97	2	2	2	2	2	1	2	2	2	2	2	1	1	99	México	99	97
03/08/20	2	3	15	2	13	13	8	1	97	2	55	1	97	2	1	2	2	2	2	2	2	2	2	2	1	1	99	México	99	97
03/08/20	2	4	15	1	15	9	11	1	97	2	37	1	2	2	2	2	2	2	1	2	2	1	2	2	99	1	99	México	99	97
03/08/20	2	4	9	2	9	15	58	1	97	2	42	1	97	2	2	2	2	2	2	2	2	1	2	2	99	1	99	México	99	97
03/08/20	2	4	9	2	9	9	6	1	97	2	65	1	97	2	2	2	2	2	1	2	2	2	2	2	99	1	99	México	99	97
03/08/20	2	4	15	1	9	15	99	1	97	2	45	1	2	2	2	2	2	2	2	2	2	2	2	2	99	1	99	México	99	97
03/08/20	2	4	9	1	9	9	10	1	97	2	44	1	2	2	2	2	2	2	2	2	2	1	2	2	99	1	99	México	99	97
03/08/20	2	4	2	1	7	2	4	2	2	1	21	1	2	2	2	2	2	2	2	2	2	2	2	2	99	1	99	México	99	2
03/08/20	2	4	2	1	2	2	4	1	97	2	42	1	2	2	2	2	2	2	2	2	2	2	2	2	99	1	99	México	99	97
03/08/20	2	4	27	1	27	27	4	1	97	2	41	1	2	2	2	2	1	2	2	2	2	2	2	2	99	1	99	México	99	97
03/08/20	2	4	9	2	9	9	17	2	2	2	34	1	97	2	2	2	2	2	2	2	2	1	2	2	99	1	99	México	99	2
03/08/20	2	3	27	2	27	27	4	1	97	2	51	1	97	2	2	2	2	2	2	2	2	2	2	2	1	1	99	México	99	97
03/08/20	2	4	15	1	15	15	106	1	97	2	40	1	2	2	2	2	2	2	2	2	2	2	2	1	99	1	99	México	99	97
03/08/20	2	4	9	1	9	9	2	2	2	1	60	1	2	2	1	2	2	2	1	2	2	2	2	2	99	1	99	México	99	2
03/08/20	2	4	21	2	21	21	197	2	2	2	26	1	97	2	2	2	2	2	2	2	2	2	2	2	99	1	99	México	99	2
03/08/20	2	4	2	2	10	2	4	2	2	1	43	1	97	2	2	2	2	2	2	2	2	2	2	2	99	1	99	México	99	2
03/08/20	2	4	9	1	9	9	7	1	97	2	34	1	2	2	2	2	2	2	2	2	2	2	2	2	99	1	99	México	99	97
03/08/20	2	4	21	1	21	21	114	1	97	2	37	1	2	2	2	2	2	2	2	2	2	2	2	2	99	1	99	México	99	97
03/08/20	2	4	25	2	25	25	1	2	2	2	66	1	97	2	2	2	2	2	2	2	2	2	2	2	99	1	99	México	99	2
03/08/20	2	4	9	2	9	9	7	1	97	2	38	1	97	2	2	2	2	2	2	2	2	2	2	2	99	1	99	México	99	97
03/08/20	2	4	15	2	15	15	39	2	2	2	54	1	97	2	2	2	2	2	2	2	2	2	2	2	99	1	99	México	99	2
03/08/20	2	4	25	1	25	25	6	1	97	2	38	1	2	2	2	2	2	2	2	2	2	2	2	2	99	1	99	México	99	97
03/08/20	2	4	15	1	15	15	104	1	97	2	40	1	2	2	2	2	2	2	2	1	2	1	2	2	99	1	99	México	99	97
03/08/20	2	4	15	2	15	15	39	1	97	2	38	1	97	2	2	2	2	2	2	2	2	2	2	1	99	1	99	México	99	97
03/08/20	2	4	15	1	15	15	58	1	97	2	34	1	2	2	2	2	2	2	2	2	2	2	2	2	99	1	99	México	99	97
03/08/20	2	4	13	2	13	13	76	2	2	2	61	1	97	2	2	1	2	2	1	2	2	2	2	2	99	1	99	México	99	2
03/08/20	2	4	9	2	16	9	5	2	1	1	66	1	97	2	2	2	2	2	2	2	2	2	2	2	99	1	99	México	99	1
03/08/20	2	3	27	2	27	27	4	1	97	2	46	1	97	2	1	2	2	2	2	2	2	2	2	2	1	1	99	México	99	97
03/08/20	2	3	2	1	2	2	2	2	2	1	59	1	2	2	1	2	2	2	2	2	2	2	2	2	1	1	99	México	99	2
03/08/20	2	3	15	2	15	15	33	1	97	2	33	1	97	2	2	2	2	2	2	2	2	2	2	2	1	1	99	México	99	97
03/08/20	2	3	15	1	9	15	106	1	97	2	30	1	2	2	2	2	2	2	2	2	2	1	2	2	1	1	99	México	99	97
03/08/20	2	4	2	1	30	2	3	2	2	1	50	1	2	2	1	2	2	2	1	2	2	1	2	2	99	1	99	México	99	2
03/08/20	2	4	31	2	31	31	101	1	97	2	27	1	97	2	2	2	2	2	2	2	2	2	2	2	99	1	99	México	99	97
03/08/20	2	4	1	2	1	1	5	1	97	2	53	1	97	2	2	2	2	2	2	2	2	2	2	2	99	1	99	México	99	97
03/08/20	2	3	15	2	9	15	106	2	2	2	54	1	97	2	2	2	2	2	2	2	2	2	2	2	2	1	99	México	99	2
03/08/20	2	3	2	2	2	2	2	2	1	1	67	1	97	2	2	2	2	1	1	1	2	1	2	2	1	1	99	México	99	2
03/08/20	2	3	27	2	27	27	4	1	97	2	31	1	97	2	2	2	2	2	2	2	2	2	2	1	1	1	99	México	99	97
03/08/20	2	4	9	2	9	15	58	1	97	2	34	1	97	2	2	2	2	2	2	2	2	1	2	2	99	1	99	México	99	97
03/08/20	2	4	25	2	25	25	11	1	97	2	31	1	97	2	2	2	2	2	1	2	2	2	2	2	99	1	99	México	99	97
03/08/20	2	3	8	1	8	8	37	1	97	2	31	1	2	2	2	2	2	2	2	2	2	2	2	2	1	1	99	México	99	97
03/08/20	2	4	23	1	9	23	5	2	2	1	44	1	2	2	1	2	2	1	1	1	2	1	2	1	99	1	99	México	99	2
03/08/20	2	4	25	1	25	25	6	2	2	2	26	1	2	2	1	2	2	2	1	2	2	1	2	2	99	1	99	México	99	2
03/08/20	2	3	15	2	15	15	115	2	2	2	45	1	97	2	2	2	2	2	2	2	2	2	2	2	2	1	99	México	99	2
03/08/20	2	4	30	2	30	30	193	1	97	2	38	1	97	2	2	2	2	2	2	2	2	2	2	1	99	1	99	México	99	97
03/08/20	2	4	14	2	14	14	101	2	2	1	46	1	97	2	2	2	2	2	2	2	2	1	2	2	99	1	99	México	99	2
03/08/20	2	3	27	2	27	27	4	1	97	2	50	1	97	2	2	2	2	2	2	2	2	2	2	2	1	1	99	México	99	97
03/08/20	2	4	25	2	25	25	1	1	97	2	58	1	97	2	1	2	2	2	1	2	2	2	2	2	99	1	99	México	99	97
03/08/20	2	4	2	1	2	2	3	1	97	2	45	1	2	2	2	2	2	2	2	2	2	1	2	2	99	1	99	México	99	97
03/08/20	2	4	15	1	15	15	58	2	2	1	51	1	2	2	2	2	2	2	2	2	2	2	2	2	99	1	99	México	99	2
03/08/20	2	3	8	2	8	8	37	2	2	2	62	1	97	2	2	2	1	2	2	2	2	2	2	2	1	1	99	México	99	2
03/08/20	2	4	9	2	9	9	7	1	97	2	52	1	97	2	1	2	2	2	2	2	2	2	2	2	99	1	99	México	99	97
03/08/20	2	4	25	2	25	25	1	1	97	1	32	1	97	2	2	2	2	2	2	2	2	2	2	2	99	1	99	México	99	97
03/08/20	2	3	27	2	27	27	4	1	97	2	39	1	97	99	2	2	2	2	2	2	2	2	2	2	1	1	99	México	99	97
03/08/20	2	4	9	2	9	9	10	2	2	1	61	1	97	2	1	2	2	1	1	2	2	2	2	2	99	1	99	México	99	2
03/08/20	2	4	9	2	12	15	31	1	97	2	47	1	97	2	2	2	2	2	2	2	2	1	2	2	99	1	99	México	99	97
03/08/20	2	4	9	2	9	9	5	1	97	2	37	1	97	2	2	2	2	2	2	2	2	2	2	2	99	1	99	México	99	97
03/08/20	2	4	21	1	21	21	114	2	2	2	40	1	2	2	2	2	2	2	2	2	2	1	2	2	99	1	99	México	99	2
03/08/20	2	4	15	1	15	15	20	1	97	2	31	1	2	2	2	2	2	2	2	2	2	2	2	2	99	1	99	México	99	97
03/08/20	2	4	14	1	14	14	63	2	2	2	47	1	2	2	2	2	2	2	2	2	2	2	2	2	99	1	99	México	99	2
03/08/20	2	4	9	1	9	9	5	2	2	1	66	1	2	2	2	2	2	2	1	2	2	2	2	2	99	1	99	México	99	2
03/08/20	2	4	14	2	14	14	39	2	2	1	45	1	97	2	2	2	2	2	2	2	2	2	2	2	99	1	99	México	99	2
03/08/20	2	3	27	2	27	27	4	1	97	2	41	1	97	2	2	2	2	2	2	2	2	1	2	2	1	1	99	México	99	97
03/08/20	2	3	15	1	15	15	99	1	97	2	45	1	2	2	2	2	2	2	2	2	2	1	2	2	1	1	99	México	99	97
03/08/20	2	3	27	2	27	27	4	1	97	2	68	1	97	99	2	2	2	2	2	2	2	2	2	2	2	1	99	México	99	97
03/08/20	2	4	27	2	27	27	13	2	2	1	53	1	97	2	2	2	2	2	2	2	2	2	2	2	99	1	99	México	99	2
03/08/20	2	4	30	1	30	30	131	1	97	2	52	1	2	2	2	2	1	2	2	2	2	2	2	2	99	1	99	México	99	97
03/08/20	2	4	31	1	31	31	50	1	97	2	35	1	2	2	2	2	2	2	2	2	2	2	2	2	99	1	99	México	99	97
03/08/20	2	4	9	2	9	9	11	1	97	2	57	1	97	2	1	2	2	2	2	2	2	2	2	2	99	1	99	México	99	97
03/08/20	2	4	2	2	7	2	3	1	97	2	24	1	97	2	2	2	2	2	2	2	2	2	2	2	99	1	99	México	99	97
03/08/20	2	3	15	1	15	15	106	1	97	2	36	1	2	2	2	2	2	2	2	2	2	2	2	2	1	1	99	México	99	97
03/08/20	2	4	21	1	21	21	114	1	97	2	35	1	2	2	2	2	2	2	2	1	2	2	2	2	99	1	99	México	99	97
03/08/20	2	4	2	1	25	2	4	2	2	1	46	1	2	2	2	2	2	2	2	2	2	2	2	2	99	1	99	México	99	2
03/08/20	2	3	27	2	27	27	9	1	97	2	61	1	97	2	2	2	2	2	2	2	2	2	2	2	1	1	99	México	99	97
03/08/20	2	4	9	2	9	9	12	2	2	2	59	1	97	2	2	2	2	2	1	2	2	1	2	2	99	1	99	México	99	2
03/08/20	2	4	15	1	15	15	104	1	97	2	49	1	2	2	2	2	2	2	2	2	2	2	2	2	99	1	99	México	99	97
03/08/20	2	3	5	2	5	5	30	1	97	2	19	1	97	2	2	2	2	2	2	2	2	1	2	2	1	1	99	México	99	97
03/08/20	2	3	15	2	15	15	106	1	97	2	65	1	97	2	2	2	2	2	1	2	1	2	2	2	1	1	99	México	99	97
03/08/20	2	3	15	1	9	15	106	1	97	2	50	1	2	2	2	2	2	2	2	2	2	2	2	2	1	1	99	México	99	97
03/08/20	2	4	23	1	30	23	5	1	97	2	35	1	2	2	1	2	2	2	2	2	2	2	2	2	99	1	99	México	99	97
03/08/20	2	4	27	1	27	27	4	1	97	2	48	1	2	2	2	2	2	2	2	2	2	2	2	2	99	1	99	México	99	97
03/08/20	2	3	27	2	27	27	4	1	97	2	63	1	97	2	2	2	2	2	2	2	2	2	2	2	1	1	99	México	99	97
03/08/20	2	3	27	1	27	27	4	1	97	2	47	1	2	2	2	2	2	2	2	2	2	2	2	2	1	1	99	México	99	97
03/08/20	2	4	15	2	15	15	104	1	97	2	29	1	97	2	2	2	2	2	2	2	2	2	2	2	99	1	99	México	99	97
03/08/20	2	4	9	2	9	9	2	1	97	2	44	1	97	2	2	2	2	2	2	2	2	2	2	2	99	1	99	México	99	97
03/08/20	2	4	15	1	15	15	106	1	97	2	31	1	2	2	2	2	2	2	2	2	2	2	2	2	99	1	99	México	99	97
03/08/20	2	3	27	1	15	27	4	1	97	2	66	1	2	2	2	2	2	2	1	2	2	1	2	2	1	1	99	México	99	97
03/08/20	2	3	15	2	15	15	106	1	97	2	40	1	97	2	2	2	2	2	2	2	2	2	2	2	2	1	99	México	99	97
03/08/20	2	4	15	1	15	15	33	1	97	2	53	1	2	2	1	2	2	2	2	2	2	2	2	2	99	1	99	México	99	97
03/08/20	2	3	2	1	2	2	2	1	97	2	56	1	2	2	2	2	2	2	2	2	2	2	2	2	1	1	99	México	99	97
03/08/20	2	4	14	2	30	14	39	1	97	2	54	1	97	2	2	2	2	2	2	2	2	1	2	2	99	1	99	México	99	97
03/08/20	2	4	15	1	15	15	45	2	2	2	63	1	2	2	2	1	2	2	1	2	2	1	2	2	99	1	99	México	99	2
03/08/20	2	4	15	2	15	15	57	1	97	2	42	1	97	2	2	2	1	2	2	2	2	2	2	2	99	1	99	México	99	97
03/08/20	2	3	15	1	15	15	110	1	97	2	40	1	2	2	2	2	2	2	2	2	2	2	2	2	1	1	99	México	99	97
03/08/20	2	4	2	2	17	2	2	1	97	2	49	1	97	2	2	1	2	2	1	2	2	2	2	2	99	1	99	México	99	97
03/08/20	2	4	9	1	9	15	58	1	97	2	40	1	2	2	2	2	2	2	2	2	2	2	2	2	99	1	99	México	99	97
03/08/20	2	4	15	1	9	15	109	1	97	2	42	1	2	2	2	2	2	2	2	2	2	2	2	2	99	1	99	México	99	97
03/08/20	2	3	27	2	27	27	4	1	97	2	33	1	97	2	2	2	2	2	2	2	2	2	2	2	1	1	99	México	99	97
03/08/20	2	4	25	1	25	25	1	2	2	1	51	1	2	2	1	2	2	2	2	2	2	2	2	2	99	1	99	México	99	2
03/08/20	2	4	15	2	15	15	122	2	2	1	47	1	97	2	2	2	2	2	2	2	2	2	2	2	99	1	99	México	99	2
03/08/20	2	3	2	1	2	2	2	1	97	2	44	1	2	2	1	2	2	2	1	2	2	1	2	2	1	1	99	México	99	97
03/08/20	2	3	27	1	27	27	4	1	97	2	46	1	2	2	1	2	2	2	2	2	2	2	2	2	1	1	99	México	99	97
03/08/20	2	4	23	2	31	23	8	1	97	2	44	1	97	2	2	2	2	2	2	2	2	2	2	2	99	1	99	México	99	97
03/08/20	2	4	15	2	15	15	55	1	97	1	86	1	97	2	2	1	2	2	1	2	2	2	2	1	99	1	99	México	99	97
03/08/20	2	3	2	1	2	2	2	1	97	2	38	1	2	2	2	2	2	2	2	2	2	1	2	2	1	1	99	México	99	97
03/08/20	2	4	15	2	15	15	70	2	2	2	71	1	97	2	2	2	2	2	2	2	2	2	2	2	99	1	99	México	99	2
03/08/20	2	4	13	2	13	13	77	2	2	1	76	1	97	2	2	2	2	2	1	2	1	2	2	2	99	1	99	México	99	2
03/08/20	2	4	12	2	12	12	27	1	97	2	71	1	97	2	2	2	2	2	2	2	2	2	2	1	99	1	99	México	99	97
03/08/20	2	4	15	1	15	15	51	1	97	2	41	1	2	2	2	2	2	2	2	2	2	2	2	2	99	1	99	México	99	97
03/08/20	2	3	15	1	15	15	54	1	97	2	33	1	2	2	2	2	2	2	2	2	2	2	2	2	99	1	99	México	99	97
03/08/20	2	4	9	1	9	9	15	1	97	2	37	1	2	2	2	2	2	2	2	1	2	2	2	2	99	1	99	México	99	97
03/08/20	2	4	9	2	2	15	104	2	2	2	63	1	97	2	2	2	2	2	1	2	2	2	2	2	99	1	99	México	99	2
03/08/20	2	4	1	1	14	1	1	1	97	2	46	1	2	2	2	2	2	2	2	1	1	2	2	2	99	1	99	México	99	97
03/08/20	2	4	15	1	15	15	103	1	97	2	45	1	2	2	2	2	2	2	2	2	2	2	2	2	99	1	99	México	99	97
03/08/20	2	4	15	1	15	15	31	2	2	2	30	1	2	2	2	2	2	2	2	2	2	2	2	2	99	1	99	México	99	2
03/08/20	2	4	17	1	15	17	25	1	97	2	33	1	2	2	2	2	2	2	2	2	2	2	2	2	99	1	99	México	99	97
03/08/20	2	4	15	2	9	15	99	2	2	2	26	1	97	2	2	2	2	2	2	2	2	2	2	2	99	1	99	México	99	2
03/08/20	2	4	9	2	9	9	7	1	97	2	40	1	97	2	2	2	2	2	2	2	2	2	2	2	99	1	99	México	99	97
03/08/20	2	4	16	2	16	16	6	1	97	2	31	1	97	2	2	2	2	2	2	2	2	2	2	2	99	1	99	México	99	97
03/08/20	2	4	9	2	13	13	13	1	97	2	36	1	97	2	2	2	2	2	2	2	2	2	2	2	99	1	99	México	99	97
03/08/20	2	4	15	2	30	15	33	1	97	2	46	1	97	2	2	2	2	2	1	2	2	1	2	2	99	1	99	México	99	97
03/08/20	2	4	31	1	31	31	52	2	2	1	39	1	2	2	1	2	2	2	1	2	2	2	2	2	99	1	99	México	99	2
03/08/20	2	3	2	1	2	2	2	1	97	2	55	1	2	2	2	2	2	2	1	2	2	2	2	2	1	1	99	México	99	97
03/08/20	2	3	15	1	15	15	106	1	97	2	35	1	2	2	2	2	2	2	2	2	2	2	2	2	1	1	99	México	99	97
03/08/20	2	4	14	2	14	14	39	1	97	2	24	1	97	2	2	2	2	2	2	2	2	2	2	2	99	1	99	México	99	97
03/08/20	2	4	9	1	9	9	10	2	2	1	48	1	2	2	1	2	2	2	2	2	2	2	2	2	99	1	99	México	99	1
03/08/20	2	4	2	2	9	2	4	2	2	1	81	1	97	2	2	2	2	2	2	1	2	2	2	2	99	1	99	México	99	2
03/08/20	2	4	9	2	9	9	6	2	2	2	56	1	97	2	2	2	2	2	2	2	2	2	2	1	99	1	99	México	99	2
03/08/20	2	4	9	1	11	15	60	1	97	2	45	1	2	2	2	2	2	2	2	2	2	2	2	2	99	1	99	México	99	97
03/08/20	2	4	30	2	30	30	193	2	2	2	46	1	97	2	2	2	2	2	2	2	2	2	2	2	99	1	99	México	99	2
03/08/20	2	4	15	1	15	15	33	2	2	2	21	1	1	2	2	2	2	2	2	2	2	2	2	2	99	1	99	México	99	1
03/08/20	2	4	27	2	27	27	4	1	97	2	27	1	97	2	2	2	1	2	2	2	2	2	2	2	99	1	99	México	99	97
03/08/20	2	4	17	2	17	17	7	1	97	2	46	1	97	2	2	2	2	2	2	2	2	1	2	2	99	1	99	México	99	97
03/08/20	2	4	2	1	2	2	3	1	97	2	50	1	2	2	2	2	2	2	1	2	2	2	2	2	99	1	99	México	99	97
03/08/20	2	3	27	2	15	27	4	1	97	2	45	1	97	2	2	2	2	2	2	2	2	1	2	2	1	1	99	México	99	97
03/08/20	2	3	25	2	25	25	6	2	2	1	30	1	97	2	2	2	2	2	2	2	2	2	2	2	99	1	99	México	99	2
03/08/20	2	3	2	2	2	2	2	1	97	1	36	1	97	2	2	2	2	2	2	1	2	1	2	2	1	1	99	México	99	97
03/08/20	2	3	15	2	16	15	33	1	97	2	59	1	97	2	2	2	2	2	1	2	2	2	2	2	2	1	99	México	99	97
03/08/20	2	4	9	2	9	9	14	2	2	1	45	1	97	2	2	2	2	2	2	2	2	2	2	1	2	1	99	México	99	2
03/08/20	2	4	21	1	21	21	114	2	2	2	47	1	2	2	2	2	2	2	2	2	2	2	2	2	99	1	99	México	99	2
03/08/20	2	4	15	2	15	15	60	1	97	2	24	1	97	2	2	2	2	2	1	2	2	2	1	2	99	1	99	México	99	97
03/08/20	2	4	19	1	20	19	39	1	97	2	38	1	2	2	2	2	2	2	2	2	2	2	2	2	99	1	99	México	99	97
03/08/20	2	4	9	2	9	9	3	1	97	2	29	1	97	2	2	2	2	2	2	2	2	2	2	2	99	1	99	México	99	97
03/08/20	2	4	15	2	15	15	24	1	97	2	40	1	97	2	2	2	2	2	2	2	2	2	2	2	99	1	99	México	99	97
03/08/20	2	4	9	2	20	9	2	1	97	2	28	1	97	2	2	2	2	2	2	2	2	2	2	2	99	1	99	México	99	97
03/08/20	2	4	9	2	9	9	5	2	2	1	49	1	97	2	2	2	2	2	2	2	2	1	2	2	99	1	99	México	99	2
03/08/20	2	4	8	1	8	8	37	2	2	1	67	1	2	2	2	2	2	2	1	2	2	1	2	2	99	1	99	México	99	2
03/08/20	2	4	30	1	30	30	44	1	97	2	41	1	2	2	2	2	2	2	2	1	2	2	2	2	99	1	99	México	99	97
03/08/20	2	3	27	1	27	27	4	1	97	2	47	1	2	2	2	2	2	2	1	2	2	2	2	2	2	1	99	México	99	97
03/08/20	2	3	25	2	25	25	6	1	97	2	28	1	97	2	2	2	2	2	2	2	2	2	2	2	1	1	99	México	99	97
03/08/20	2	3	2	2	2	2	2	1	97	2	60	1	97	2	1	2	2	2	1	2	2	1	2	1	1	1	99	México	99	97
03/08/20	2	4	15	1	15	15	33	1	97	2	39	1	2	2	2	2	2	2	1	2	2	2	2	2	99	1	99	México	99	97
03/08/20	2	4	9	1	9	15	58	1	97	2	27	1	2	2	2	2	2	2	2	2	2	2	2	2	99	1	99	México	99	97
03/08/20	2	3	27	1	27	27	5	1	97	2	82	1	2	2	1	2	2	2	2	2	2	1	2	2	2	1	99	México	99	97
03/08/20	2	3	25	2	25	25	6	1	97	2	56	1	97	2	2	2	2	2	2	2	1	1	2	2	1	1	99	México	99	97
03/08/20	2	3	15	1	15	15	106	1	97	2	32	1	2	2	2	2	2	2	2	2	2	2	2	2	1	1	99	México	99	97
03/08/20	2	4	9	1	9	15	33	1	97	1	33	1	2	2	2	2	2	2	2	2	2	2	2	1	99	1	99	México	99	97
03/08/20	2	4	25	2	25	25	1	1	97	2	40	1	97	2	2	2	2	2	2	2	2	2	2	2	99	1	99	México	99	97
03/08/20	2	4	19	2	19	19	39	2	2	2	70	1	97	2	1	2	2	2	1	2	2	1	2	2	99	1	99	México	99	2
03/08/20	2	4	12	2	12	12	29	1	97	2	43	1	97	2	2	2	2	2	2	2	2	2	2	2	99	1	99	México	99	97
03/08/20	2	4	19	2	19	19	39	2	2	1	82	1	97	2	2	2	2	2	1	2	1	2	1	2	99	1	99	México	99	2
03/08/20	2	3	27	2	27	27	13	1	97	2	51	1	97	2	2	2	2	2	1	2	2	2	2	2	1	1	99	México	99	97
03/08/20	2	4	9	2	9	9	7	1	97	1	35	1	97	2	2	2	2	2	2	1	2	2	2	2	99	1	99	México	99	97
03/08/20	2	4	25	2	25	25	1	2	2	2	44	1	97	2	1	2	2	2	2	2	2	1	2	2	99	1	99	México	99	2
03/08/20	2	4	9	2	9	9	7	1	97	2	43	1	97	2	2	2	2	2	2	2	2	2	2	2	99	1	99	México	99	97
03/08/20	2	3	27	1	27	27	13	1	97	2	35	1	2	2	2	2	2	2	2	2	2	2	2	2	1	1	99	México	99	97
03/08/20	2	4	9	2	9	15	33	2	2	2	48	1	97	2	2	2	2	2	2	2	2	2	2	2	99	1	99	México	99	2
03/08/20	2	3	27	1	27	27	4	1	97	2	63	1	2	2	2	2	2	2	2	2	2	2	2	2	1	1	99	México	99	97
03/08/20	2	4	9	1	9	9	14	2	2	1	59	1	2	2	1	2	2	2	1	2	2	2	2	2	99	1	99	México	99	2
03/08/20	2	3	15	1	15	15	19	1	97	2	39	1	2	2	2	2	2	2	2	2	2	2	2	2	99	1	99	México	99	97
03/08/20	2	3	15	1	15	15	106	1	97	2	26	1	2	2	2	2	2	2	2	2	2	2	2	2	99	1	99	México	99	97
03/08/20	2	4	15	2	15	15	33	1	97	2	53	1	97	2	1	2	2	2	1	2	2	1	2	2	99	1	99	México	99	97
03/08/20	2	4	17	2	15	17	31	2	2	1	76	1	97	2	2	2	2	2	2	2	2	2	2	2	99	1	99	México	99	2
03/08/20	2	3	15	2	15	15	33	2	2	2	7	1	97	2	2	2	2	2	2	2	2	2	2	2	1	1	99	México	99	2
03/08/20	2	3	25	2	25	25	6	1	97	2	48	1	97	2	2	2	2	2	2	2	2	1	2	2	99	1	99	México	99	97
03/08/20	2	4	15	1	9	15	106	1	97	2	35	1	2	2	2	2	2	2	2	2	2	2	2	2	99	1	99	México	99	97
03/08/20	2	4	9	1	9	9	12	1	97	2	48	1	2	2	2	2	2	2	2	1	2	2	2	2	99	1	99	México	99	97
03/08/20	2	4	17	2	17	17	31	1	97	2	49	1	97	2	2	2	2	2	1	2	2	2	2	2	99	1	99	México	99	97
03/08/20	2	4	9	2	9	9	5	1	97	2	57	1	97	2	1	2	2	2	2	2	2	2	2	2	99	1	99	México	99	97
03/08/20	2	4	9	2	9	9	2	2	2	1	69	1	97	2	1	2	2	2	2	2	1	2	2	2	99	1	99	México	99	2
03/08/20	2	3	25	1	15	25	6	1	97	2	26	1	2	2	2	2	2	2	2	2	2	2	2	2	1	1	99	México	99	97
03/08/20	2	3	15	1	15	15	106	2	1	1	70	1	2	2	2	2	2	2	2	2	2	1	2	2	2	1	99	México	99	2
03/08/20	2	4	12	1	12	12	1	1	97	2	35	1	2	2	2	2	2	2	2	2	2	2	2	2	99	1	99	México	99	97
03/08/20	2	4	15	2	15	15	121	2	2	2	66	1	97	2	1	2	2	2	2	2	2	2	2	2	99	1	99	México	99	2
03/08/20	2	3	15	2	20	15	81	1	97	2	56	1	97	2	2	2	2	2	2	2	2	2	2	2	2	1	99	México	99	97
03/08/20	2	3	15	2	15	15	5	1	97	2	32	1	97	2	2	2	2	2	2	2	2	2	2	2	2	1	99	México	99	97
03/08/20	2	4	9	2	9	9	13	2	2	1	55	1	97	2	2	2	2	2	2	2	2	2	2	2	99	1	99	México	99	2
03/08/20	2	4	15	1	15	15	60	1	97	2	41	1	2	2	2	2	2	2	1	2	2	2	2	2	99	1	99	México	99	97
03/08/20	2	4	9	1	9	15	122	1	97	2	57	1	2	2	2	2	2	2	1	2	2	2	2	2	99	1	99	México	99	97
03/08/20	2	4	9	1	9	9	8	2	2	2	20	1	2	2	1	2	2	2	2	2	2	2	2	2	99	1	99	México	99	2
03/08/20	2	4	9	1	9	9	7	1	97	2	47	1	2	2	2	2	2	2	2	1	2	2	2	2	99	1	99	México	99	97
03/08/20	2	4	12	1	12	12	1	1	97	2	58	1	2	2	1	2	1	2	1	2	2	1	2	2	99	1	99	México	99	97
03/08/20	2	4	2	2	2	2	4	2	2	1	33	1	97	2	2	2	2	2	2	2	2	2	2	2	99	1	99	México	99	2
03/08/20	2	1	14	1	14	14	39	1	97	2	23	1	2	2	2	2	2	2	2	2	2	2	2	2	1	1	99	México	99	97
03/08/20	2	3	27	2	27	27	4	1	97	2	75	1	97	2	2	2	2	2	1	2	2	2	2	2	1	1	99	México	99	97
03/08/20	2	3	15	1	9	15	33	1	97	2	35	1	2	2	2	2	2	2	2	2	2	2	2	2	1	1	99	México	99	97
03/08/20	2	4	9	1	9	15	58	1	97	2	46	1	2	2	2	2	2	2	2	2	2	2	2	2	99	1	99	México	99	97
03/08/20	2	3	15	1	15	15	42	2	1	1	80	1	2	2	1	2	2	2	2	2	2	2	2	2	2	1	99	México	99	1
03/08/20	2	4	25	1	25	25	6	1	97	2	38	1	2	2	2	2	2	2	2	2	2	2	2	2	99	1	99	México	99	97
03/08/20	2	4	8	1	8	8	37	1	97	2	38	1	2	2	2	2	2	2	1	2	2	2	2	2	99	1	99	México	99	97
03/08/20	2	4	9	2	9	9	17	2	2	1	47	1	97	2	1	2	2	2	2	2	2	1	2	2	99	1	99	México	99	2
03/08/20	2	3	27	2	27	27	4	1	97	2	56	1	97	2	2	2	2	2	2	2	2	2	2	2	1	1	99	México	99	97
03/08/20	2	4	9	1	9	15	58	1	97	2	28	1	2	2	2	2	1	2	2	2	2	2	2	2	99	1	99	México	99	97
03/08/20	2	4	9	2	9	9	17	1	97	2	47	1	97	2	2	2	2	2	2	2	2	2	2	2	99	1	99	México	99	97
03/08/20	2	4	25	1	25	25	6	1	97	2	34	1	2	2	2	2	2	2	2	1	2	2	2	2	99	1	99	México	99	97
03/08/20	2	4	15	1	15	15	39	2	2	2	49	1	2	2	2	2	2	2	2	2	2	2	2	2	99	1	99	México	99	2
03/08/20	2	4	15	2	15	15	104	1	97	2	25	1	97	2	2	2	2	2	2	2	2	2	2	1	99	1	99	México	99	97
03/08/20	2	4	9	2	9	9	13	2	2	1	52	1	97	2	1	2	2	2	2	2	2	2	2	1	99	1	99	México	99	2
03/08/20	2	4	9	1	9	9	12	1	97	2	46	1	2	2	2	2	2	2	2	2	2	2	2	2	99	1	99	México	99	97
03/08/20	2	4	9	1	9	9	5	1	97	2	46	1	2	2	2	2	2	2	2	2	2	2	2	2	99	1	99	México	99	97
03/08/20	2	4	2	2	99	2	3	1	97	2	29	2	97	2	2	2	2	2	2	2	2	2	2	2	99	1	99	Estados Unidos de América	99	97
03/08/20	2	4	31	2	31	31	50	1	97	2	54	1	97	2	2	2	2	2	2	2	2	2	2	2	99	1	99	México	99	97
03/08/20	2	4	28	1	28	28	22	1	97	2	25	1	2	2	2	2	2	2	2	2	2	2	2	2	99	1	99	México	99	97
03/08/20	2	3	2	1	2	2	2	1	97	2	63	1	2	2	2	2	2	2	1	2	2	2	2	2	1	1	99	México	99	97
03/08/20	2	3	2	2	26	2	2	1	97	2	27	1	97	2	2	2	2	2	2	2	2	2	2	2	1	1	99	México	99	97
03/08/20	2	4	9	1	9	9	15	2	2	2	61	1	2	2	2	2	2	2	1	2	2	2	2	2	99	1	99	México	99	2
03/08/20	2	4	26	1	26	26	55	1	97	1	27	1	2	2	2	2	2	2	2	2	2	2	2	2	99	1	99	México	99	97
03/08/20	2	4	9	2	9	9	7	1	97	2	36	1	97	2	2	2	2	2	2	1	2	1	2	2	99	1	99	México	99	97
03/08/20	2	4	23	1	9	23	5	1	97	2	49	1	2	2	2	2	2	2	2	2	2	2	2	2	99	1	99	México	99	97
03/08/20	2	4	9	2	9	9	5	1	97	2	29	1	97	2	2	2	2	2	2	2	2	2	2	2	99	1	99	México	99	97
03/08/20	2	4	17	2	17	17	31	1	97	1	56	1	97	2	2	2	2	2	1	2	2	2	2	2	99	1	99	México	99	97
03/08/20	2	4	9	1	9	9	6	1	97	2	45	1	2	2	1	2	2	2	1	2	2	1	2	2	99	1	99	México	99	97
03/08/20	2	4	15	2	9	15	13	1	97	2	36	1	97	2	2	2	2	2	2	2	2	2	2	1	99	1	99	México	99	97
03/08/20	2	4	9	1	20	9	7	2	2	2	69	1	2	2	1	2	2	2	2	2	2	2	2	2	99	1	99	México	99	2
03/08/20	2	4	9	2	9	9	15	2	2	1	67	1	97	2	2	2	2	2	2	2	2	2	2	1	99	1	99	México	99	2
03/08/20	2	4	9	2	9	9	7	1	97	2	63	1	97	2	1	2	2	2	2	2	2	2	2	2	99	1	99	México	99	97
03/08/20	2	3	15	1	9	9	11	1	97	2	41	1	2	2	2	2	2	2	2	2	2	1	2	2	1	1	99	México	99	97
03/08/20	2	3	25	1	25	25	6	1	97	2	45	1	2	2	2	2	2	2	2	1	2	1	2	2	1	1	99	México	99	97
03/08/20	2	4	9	1	9	15	57	1	97	2	41	1	2	2	2	2	2	2	2	2	2	2	2	2	99	1	99	México	99	97
03/08/20	2	4	2	1	25	2	4	2	2	1	39	1	2	2	1	2	2	2	1	2	2	1	2	1	99	1	99	México	99	2
03/08/20	2	4	2	2	12	2	4	2	2	2	71	1	97	2	1	2	2	2	1	2	2	2	2	2	99	1	99	México	99	2
03/08/20	2	3	27	2	27	27	4	1	97	2	64	1	97	2	2	2	2	2	2	2	2	2	2	2	1	1	99	México	99	97
03/08/20	2	3	27	1	27	27	4	1	97	2	46	1	2	2	2	2	2	2	2	1	2	2	2	2	1	1	99	México	99	97
03/08/20	2	4	21	1	21	21	114	1	97	2	34	1	2	2	2	2	2	2	2	2	2	2	2	2	99	1	99	México	99	97
03/08/20	2	4	23	2	23	23	8	1	97	2	28	1	97	2	2	2	2	2	2	2	2	2	2	2	99	1	99	México	99	97
03/08/20	2	4	15	1	9	15	39	1	97	2	40	1	2	2	2	2	2	2	2	2	2	2	2	2	99	1	99	México	99	97
03/08/20	2	4	29	2	29	29	33	2	2	1	63	1	97	2	2	1	2	2	2	2	2	2	2	1	99	1	99	México	99	2
03/08/20	2	4	9	2	9	15	58	2	2	1	70	1	97	2	2	2	2	2	1	2	2	1	2	2	99	1	99	México	99	2
03/08/20	2	4	3	2	3	3	3	1	97	2	25	1	97	2	2	2	2	2	2	2	2	2	2	2	99	1	99	México	99	97
03/08/20	2	4	9	2	9	9	16	2	2	2	60	1	97	2	2	2	2	1	1	2	1	2	2	2	99	1	99	México	99	2
03/08/20	2	4	9	2	9	15	57	1	97	2	36	1	97	2	1	2	2	2	2	2	2	2	2	2	99	1	99	México	99	97
03/08/20	2	3	25	1	10	25	6	2	2	1	69	1	2	2	2	2	2	2	1	2	2	2	2	2	99	1	99	México	99	2
03/08/20	2	3	25	1	25	25	6	1	97	2	50	1	2	2	2	2	2	2	1	1	1	1	2	2	1	1	99	México	99	97
03/08/20	2	4	25	1	25	25	6	1	97	2	42	1	2	2	2	2	2	2	2	2	2	2	2	2	99	1	99	México	99	97
03/08/20	2	4	9	2	15	9	5	1	97	2	33	1	97	2	2	2	2	2	2	2	2	2	2	2	99	1	99	México	99	97
03/08/20	2	3	27	1	27	27	4	1	97	2	54	1	2	2	2	2	2	2	2	2	2	2	2	2	1	1	99	México	99	97
03/08/20	2	4	2	2	30	2	4	2	2	2	28	1	97	2	2	2	2	2	2	2	2	2	2	2	99	1	99	México	99	2
03/08/20	2	4	15	2	15	15	58	2	2	2	71	1	97	1	2	2	2	2	2	2	2	2	2	2	99	1	99	México	99	2
03/08/20	2	3	27	2	27	27	4	1	97	2	54	1	97	2	1	2	2	2	2	2	2	2	2	2	1	1	99	México	99	97
03/08/20	2	3	2	1	2	2	2	1	97	2	39	1	2	2	2	2	2	2	2	2	2	2	2	2	1	1	99	México	99	97
03/08/20	2	4	26	2	25	26	30	1	97	2	35	1	97	2	2	2	2	2	2	2	2	2	2	2	99	1	99	México	99	97
03/08/20	2	4	2	1	2	2	3	1	97	2	45	1	2	2	2	2	2	2	1	2	2	2	2	2	99	1	99	México	99	97
03/08/20	2	4	30	1	30	30	193	2	2	1	73	1	2	2	2	2	2	2	1	2	2	2	2	2	99	1	99	México	99	2
03/08/20	2	4	8	1	10	8	37	2	2	2	78	1	2	2	1	2	2	2	1	1	2	2	2	2	99	1	99	México	99	2
03/08/20	2	4	9	2	15	15	33	1	97	2	32	1	97	2	2	2	2	2	2	2	2	2	2	2	99	1	99	México	99	97
03/08/20	2	4	6	2	1	6	7	2	2	1	61	1	97	2	2	2	2	2	2	2	2	1	2	2	99	1	99	México	99	2
03/08/20	2	3	15	2	15	15	106	2	2	1	42	1	97	2	1	2	2	2	1	2	2	2	2	2	2	1	99	México	99	2
03/08/20	2	4	15	1	15	15	121	1	97	2	44	1	2	2	2	2	2	2	2	2	2	2	2	2	99	1	99	México	99	97
03/08/20	2	4	15	1	17	15	104	1	97	1	75	1	2	2	1	1	2	2	1	2	2	1	2	2	99	1	99	México	99	97
03/08/20	2	4	28	2	30	28	22	2	2	2	60	1	97	2	1	2	2	2	1	2	2	2	2	2	99	1	99	México	99	2
03/08/20	2	3	27	1	27	27	4	1	97	1	58	1	2	2	1	2	2	2	1	2	2	1	2	2	2	1	99	México	99	97
03/08/20	2	4	2	2	2	2	2	2	2	1	48	1	97	2	2	2	2	2	1	2	2	1	2	2	99	1	99	México	99	2
03/08/20	2	3	15	1	15	15	99	1	97	1	54	1	2	2	2	2	2	2	1	2	2	1	2	2	1	1	99	México	99	97
03/08/20	2	4	23	1	16	23	8	2	2	1	77	1	2	2	2	2	2	2	1	2	2	2	2	2	99	1	99	México	99	2
03/08/20	2	4	9	1	9	9	8	1	97	2	26	1	2	1	2	2	2	2	2	2	2	2	2	2	99	1	99	México	99	97
03/08/20	2	4	18	1	18	18	1	2	2	1	80	1	2	2	1	2	2	2	1	2	1	2	1	2	99	1	99	México	99	2
03/08/20	2	4	23	1	30	23	5	2	2	1	87	1	2	2	2	2	2	2	1	2	2	2	2	2	99	1	99	México	99	2
03/08/20	2	3	27	1	27	27	4	1	97	1	35	1	2	2	2	2	2	2	2	2	2	2	2	2	1	1	99	México	99	97
03/08/20	2	3	15	2	30	15	33	1	97	2	71	1	97	2	1	2	2	2	1	2	2	2	2	2	1	1	99	México	99	97
03/08/20	2	3	25	2	10	25	6	2	2	1	41	1	97	2	2	2	2	2	2	2	2	1	2	2	99	1	99	México	99	2
03/08/20	2	4	9	1	9	15	33	1	97	2	51	1	2	2	1	2	2	2	1	2	2	2	2	2	99	1	99	México	99	97
03/08/20	2	3	15	2	20	15	81	2	2	1	45	1	97	2	2	2	2	2	2	2	2	1	2	2	2	1	99	México	99	2
03/08/20	2	4	28	2	28	28	33	1	97	2	33	1	97	2	2	2	1	2	2	2	2	1	2	2	99	1	99	México	99	97
03/08/20	2	4	23	2	31	23	5	1	97	2	57	1	97	2	2	2	2	2	2	2	2	2	2	1	99	1	99	México	99	97
03/08/20	2	4	26	1	26	26	55	1	97	2	52	1	2	2	2	2	2	2	1	2	2	2	2	2	99	1	99	México	99	97
03/08/20	2	4	15	1	15	15	106	1	97	2	28	1	2	2	2	2	2	2	2	2	2	2	2	1	99	1	99	México	99	97
03/08/20	2	4	15	2	9	9	7	1	97	2	38	1	97	2	2	2	2	2	2	2	2	2	2	2	99	1	99	México	99	97
03/08/20	2	4	31	2	23	31	50	1	97	2	27	1	97	2	2	2	2	2	1	2	2	1	2	2	99	1	99	México	99	97
03/08/20	2	4	14	2	18	14	67	1	97	2	65	1	97	2	2	2	2	2	1	2	2	2	2	2	99	1	99	México	99	97
03/08/20	2	4	9	1	12	9	10	1	97	2	31	1	2	2	2	2	1	2	2	2	2	2	2	2	99	1	99	México	99	97
03/08/20	2	4	31	1	31	31	50	1	97	2	37	1	2	2	2	2	2	2	2	2	2	2	2	2	99	1	99	México	99	97
03/08/20	2	4	9	1	9	15	58	1	97	2	39	1	2	2	2	2	2	2	2	2	2	2	2	2	99	1	99	México	99	97
03/08/20	2	4	26	2	26	26	43	2	2	1	68	1	97	2	2	2	2	2	1	1	2	1	2	2	99	1	99	México	99	2
03/08/20	2	4	30	2	30	30	193	1	97	2	47	1	97	2	1	2	2	2	2	2	2	2	2	2	99	1	99	México	99	97
03/08/20	2	4	11	1	11	11	7	1	97	1	46	1	2	2	2	2	2	2	2	2	2	2	2	2	99	1	99	México	99	97
03/08/20	2	4	30	2	30	30	193	1	97	2	50	1	97	2	1	2	2	2	2	2	2	2	2	1	99	1	99	México	99	97
03/08/20	2	3	27	1	27	27	13	1	97	2	43	1	2	2	2	2	2	2	2	2	2	2	2	2	2	1	99	México	99	97
03/08/20	2	4	27	2	27	27	4	1	97	2	47	1	97	2	1	2	2	2	1	2	2	2	2	2	99	1	99	México	99	97
03/08/20	2	4	23	1	23	23	5	1	97	2	24	1	2	2	2	2	2	2	2	2	2	1	2	1	99	1	99	México	99	97
03/08/20	2	4	30	2	30	30	193	1	97	1	73	1	97	2	1	2	2	2	1	2	2	2	2	2	99	1	99	México	99	97
03/08/20	2	4	15	2	15	15	58	2	2	2	61	1	97	2	2	2	2	2	2	2	2	2	2	2	99	1	99	México	99	2
03/08/20	2	4	9	1	9	9	5	1	97	2	51	1	2	2	2	2	2	2	2	2	2	2	2	2	99	1	99	México	99	97
03/08/20	2	3	15	1	21	15	33	1	97	2	33	1	2	2	2	2	2	2	2	2	2	2	2	2	1	1	99	México	99	97
03/08/20	2	3	27	1	27	27	4	1	97	2	29	1	2	2	2	2	2	2	2	2	2	1	2	2	1	1	99	México	99	97
03/08/20	2	4	14	1	14	14	67	1	97	2	32	1	1	2	2	2	2	2	2	2	2	2	2	2	99	1	99	México	99	97
03/08/20	2	4	9	1	15	9	17	1	97	2	49	1	2	2	1	2	2	2	1	2	2	2	2	2	99	1	99	México	99	97
03/08/20	2	4	17	1	17	17	6	2	2	1	75	1	2	2	2	2	2	2	1	2	2	2	2	2	99	1	99	México	99	2
03/08/20	2	4	9	1	9	9	5	1	97	2	31	1	2	2	1	2	2	2	2	2	2	2	2	2	99	1	99	México	99	97
03/08/20	2	4	16	2	16	16	102	2	2	1	31	1	97	2	2	2	2	2	2	2	2	2	2	2	99	1	99	México	99	2
03/08/20	2	4	9	1	9	15	33	1	97	2	52	1	2	2	2	2	2	2	1	2	2	2	2	2	99	1	99	México	99	97
03/08/20	2	4	12	2	12	12	55	1	97	2	30	1	97	2	2	2	2	2	2	2	2	1	2	2	99	1	99	México	99	97
03/08/20	2	4	12	2	12	12	1	2	2	2	49	1	97	2	2	2	2	2	2	2	2	2	2	2	99	1	99	México	99	2
03/08/20	2	4	2	1	18	2	4	1	97	2	52	1	2	2	2	2	2	2	2	2	2	2	2	2	99	1	99	México	99	97
03/08/20	2	4	9	2	9	9	17	1	97	2	50	1	97	2	2	2	2	2	1	2	2	1	2	2	99	1	99	México	99	97
03/08/20	2	3	15	2	9	15	20	1	97	2	44	1	97	2	1	2	2	2	2	1	2	2	2	2	1	1	99	México	99	97
03/08/20	2	3	27	2	27	27	16	1	97	2	55	1	97	2	2	2	1	2	2	2	2	2	2	2	1	1	99	México	99	97
03/08/20	2	4	9	1	21	9	5	1	97	2	52	1	2	2	2	2	2	2	2	2	2	1	2	2	99	1	99	México	99	97
03/08/20	2	3	15	2	15	15	106	1	97	1	26	1	97	2	2	2	2	2	2	2	2	2	2	2	1	1	99	México	99	97
03/08/20	2	3	27	1	27	27	7	1	97	1	43	1	2	2	2	2	2	2	2	2	2	2	2	2	2	1	99	México	99	97
03/08/20	2	3	27	1	27	27	8	1	97	2	33	1	2	2	2	2	2	2	2	2	2	1	2	2	1	1	99	México	99	97
03/08/20	2	4	30	1	30	30	131	1	97	2	50	1	2	2	2	2	2	1	2	1	2	2	2	2	99	1	99	México	99	97
03/08/20	2	4	9	1	9	9	3	1	97	2	57	1	2	2	2	2	2	2	2	2	1	2	2	2	99	1	99	México	99	97
03/08/20	2	4	12	1	12	12	1	2	2	1	61	1	2	2	2	2	2	2	2	2	2	2	2	2	99	1	99	México	99	2
03/08/20	2	4	30	1	30	30	193	1	97	2	51	1	2	2	2	2	2	2	2	2	2	2	2	2	99	1	99	México	99	97
03/08/20	2	4	15	1	16	15	33	2	2	2	68	1	2	2	2	2	1	2	1	1	2	2	2	2	99	1	99	México	99	2
03/08/20	2	4	15	1	9	15	57	1	97	2	41	1	2	2	2	2	2	2	2	2	2	2	2	2	99	1	99	México	99	97
03/08/20	2	4	26	2	11	26	55	2	2	1	72	1	97	2	1	2	2	2	1	2	2	2	2	2	99	1	99	México	99	2
03/08/20	2	4	15	1	15	15	106	1	97	2	48	1	2	2	2	2	2	2	2	2	2	2	2	2	99	1	99	México	99	97
03/08/20	2	4	9	2	9	9	10	1	97	2	43	1	97	2	1	2	2	2	1	2	2	1	2	2	99	1	99	México	99	97
03/08/20	2	4	9	1	15	15	33	1	97	2	82	1	2	2	1	1	2	2	1	2	2	1	2	1	99	1	99	México	99	97
03/08/20	2	4	13	2	14	13	77	2	2	1	28	1	97	2	2	2	2	2	1	2	2	2	1	2	99	1	99	México	99	2
03/08/20	2	4	15	1	15	15	60	1	97	2	44	1	2	2	2	2	2	2	2	2	2	2	2	2	99	1	99	México	99	97
03/08/20	2	3	27	1	27	27	4	1	97	2	26	1	2	2	2	2	2	2	2	2	2	2	2	1	1	1	99	México	99	97
03/08/20	2	3	27	2	27	27	4	1	97	2	40	1	97	2	2	2	2	2	2	2	2	2	2	2	1	1	99	México	99	97
03/08/20	2	3	25	2	25	25	6	2	2	1	81	1	97	2	2	2	2	2	2	2	2	2	2	1	99	1	99	México	99	2
03/08/20	2	3	15	1	15	15	5	1	97	2	45	1	2	2	2	2	2	2	2	2	2	2	2	2	1	1	99	México	99	97
03/08/20	2	4	15	1	15	15	95	1	97	2	48	1	2	2	1	2	1	2	1	2	1	2	2	2	99	1	99	México	99	97
03/08/20	2	4	15	2	9	15	13	1	97	2	36	1	97	2	2	2	2	2	2	2	2	2	2	2	99	1	99	México	99	97
03/08/20	2	4	12	1	12	12	35	2	2	1	46	1	2	2	2	2	2	2	2	2	2	2	2	2	99	1	99	México	99	2
03/08/20	2	3	2	2	2	2	2	1	97	2	34	1	97	2	2	2	2	2	2	2	2	2	2	2	1	1	99	México	99	97
03/08/20	2	4	9	2	9	9	7	2	2	1	65	1	97	2	1	2	2	2	1	2	2	1	2	2	99	1	99	México	99	2
03/08/20	2	4	15	2	9	15	33	2	2	1	66	1	97	2	2	2	2	2	2	2	2	1	2	1	99	1	99	México	99	2
03/08/20	2	3	27	1	30	27	4	1	97	2	64	1	2	2	2	2	2	2	2	2	2	1	2	2	1	1	99	México	99	97
03/08/20	2	3	8	2	8	8	37	1	97	2	22	1	97	2	2	2	2	2	2	2	2	2	2	2	1	1	99	México	99	97
03/08/20	2	4	9	2	9	9	16	2	2	1	46	1	97	2	1	2	2	2	2	2	2	2	2	2	99	1	99	México	99	2
03/08/20	2	4	15	1	15	15	33	2	2	1	46	1	2	2	2	2	2	2	2	2	2	1	2	2	99	1	99	México	99	2
03/08/20	2	4	2	1	12	2	4	2	2	2	44	1	2	2	1	2	2	2	1	2	2	2	2	2	99	1	99	México	99	2
03/08/20	2	4	29	1	29	29	29	1	97	2	26	1	2	2	2	2	2	2	2	2	2	2	2	2	99	1	99	México	99	97
03/08/20	2	4	28	1	28	28	22	1	97	2	30	1	98	2	2	2	2	2	2	2	2	2	2	2	99	1	99	México	99	97
03/08/20	2	4	1	2	1	1	1	1	97	2	0	1	97	2	2	2	2	2	2	2	2	2	2	2	99	1	99	México	99	97
03/08/20	2	1	9	2	15	15	20	1	97	2	54	1	97	2	2	2	2	2	2	2	2	2	2	2	1	1	99	México	99	97
03/08/20	2	4	14	2	9	14	39	2	2	1	68	1	97	2	2	2	2	2	2	2	2	2	2	2	99	1	99	México	99	2
03/08/20	2	4	27	1	27	27	6	1	97	2	40	1	2	2	2	2	2	2	2	2	2	2	2	2	99	1	99	México	99	97
03/08/20	2	3	15	1	15	15	110	1	97	1	39	1	2	2	2	2	2	2	2	2	2	2	2	2	2	1	99	México	99	97
03/08/20	2	3	27	2	27	27	13	1	97	2	43	1	97	2	1	2	1	2	1	2	2	1	2	2	2	1	99	México	99	97
03/08/20	2	3	27	1	27	27	4	1	97	2	68	1	2	2	2	2	2	2	2	2	2	2	2	2	1	1	99	México	99	97
03/08/20	2	3	27	2	4	27	4	1	97	2	39	1	97	2	2	2	2	2	2	2	2	2	2	2	1	1	99	México	99	97
03/08/20	2	4	30	2	30	30	193	2	2	2	57	1	97	2	2	2	2	2	2	2	2	2	2	2	99	1	99	México	99	2
03/08/20	2	4	14	1	14	14	67	1	97	2	32	1	2	2	2	2	2	2	2	2	2	2	2	2	99	1	99	México	99	97
03/08/20	2	3	2	2	2	2	2	1	97	2	37	1	97	2	2	2	2	2	2	2	2	2	2	1	1	1	99	México	99	97
03/08/20	2	4	2	1	25	2	2	1	97	2	43	1	2	2	2	2	2	2	2	2	2	2	2	2	99	1	99	México	99	97
03/08/20	2	4	9	2	9	9	7	2	2	1	65	1	97	2	2	2	2	2	2	2	2	2	2	2	99	1	99	México	99	2
03/08/20	2	4	9	2	9	9	7	2	2	2	36	1	97	2	1	2	2	2	2	2	2	1	2	2	99	1	99	México	99	2
03/08/20	2	4	9	2	9	15	58	2	2	2	36	1	97	2	2	2	2	2	2	2	2	2	2	2	99	1	99	México	99	2
03/08/20	2	3	27	1	27	27	4	1	97	2	37	1	2	2	1	2	2	2	2	2	2	2	2	2	1	1	99	México	99	97
03/08/20	2	3	15	2	9	15	33	1	97	2	3	1	97	2	1	2	2	2	2	2	2	2	2	2	2	1	99	México	99	97
03/08/20	2	3	2	1	25	2	2	2	2	1	59	1	2	2	2	2	2	2	1	2	2	2	2	2	1	1	99	México	99	2
03/08/20	2	4	9	2	9	9	7	2	2	2	46	1	97	2	2	2	2	2	2	2	2	2	2	1	99	1	99	México	99	2
03/08/20	2	4	14	2	14	14	67	1	97	2	40	1	97	2	2	2	2	2	2	2	2	2	2	2	99	1	99	México	99	97
03/08/20	2	4	15	1	9	15	121	1	97	2	34	1	2	2	2	2	2	2	1	2	2	1	2	1	99	1	99	México	99	97
03/08/20	2	4	1	2	1	1	1	1	97	2	33	1	97	2	2	2	2	2	2	1	2	2	2	2	99	1	99	México	99	97
03/08/20	2	4	30	1	30	30	193	2	2	2	67	1	2	2	1	2	1	2	2	2	2	2	2	2	99	1	99	México	99	2
03/08/20	2	4	15	2	15	15	109	2	2	1	27	1	97	2	2	2	1	2	2	2	2	2	2	2	99	1	99	México	99	2
03/08/20	2	4	9	2	9	9	7	1	97	2	26	1	97	2	2	2	2	2	2	2	2	1	2	2	99	1	99	México	99	97
03/08/20	2	4	23	1	30	23	5	2	2	2	40	1	2	2	1	2	2	2	2	2	2	2	2	2	99	1	99	México	99	2
03/08/20	2	4	2	1	17	2	4	2	2	1	46	1	2	2	2	2	2	2	2	2	2	2	2	2	99	1	99	México	99	2
03/08/20	2	3	27	1	27	27	4	1	97	2	46	1	2	2	2	2	2	2	1	2	2	2	2	2	1	1	99	México	99	97
03/08/20	2	3	15	1	15	15	14	1	97	2	25	1	2	2	2	2	2	2	2	2	2	2	1	2	2	1	99	México	99	97
03/08/20	2	4	2	2	25	2	4	2	1	1	47	1	97	2	2	2	2	2	2	2	2	2	2	2	99	1	99	México	99	1
03/08/20	2	4	30	1	15	30	193	1	97	1	41	1	2	2	2	2	2	2	2	2	2	2	2	2	99	1	99	México	99	97
03/08/20	2	3	27	2	27	27	4	2	2	1	58	1	97	2	2	2	2	2	2	2	2	2	2	2	1	1	99	México	99	2
03/08/20	2	3	27	2	27	27	13	1	97	2	49	1	97	2	2	2	2	2	2	2	2	2	2	2	1	1	99	México	99	97
03/08/20	2	4	6	2	6	6	7	1	97	2	41	1	97	2	2	2	2	2	2	2	2	2	2	2	99	1	99	México	99	97
03/08/20	2	3	27	1	27	27	4	1	97	2	53	1	2	2	2	2	2	2	2	2	2	2	2	2	1	1	99	México	99	97
03/08/20	2	3	15	1	15	15	106	1	97	2	23	1	2	2	2	2	2	2	2	2	2	2	2	2	2	1	99	México	99	97
03/08/20	2	4	30	2	30	30	193	2	2	2	56	1	97	2	2	2	2	2	2	2	2	2	2	2	99	1	99	México	99	1
03/08/20	2	4	23	2	30	23	5	1	97	2	39	1	97	2	1	2	1	2	1	2	2	2	2	2	99	1	99	México	99	97
03/08/20	2	4	9	2	9	9	17	1	97	2	63	1	97	2	1	1	2	2	2	2	1	2	1	2	99	1	99	México	99	97
03/08/20	2	4	22	1	15	22	16	1	97	2	49	1	2	2	2	2	2	2	2	1	2	2	2	2	99	1	99	México	99	97
03/08/20	2	3	27	1	27	27	4	1	97	2	69	1	2	2	1	2	2	2	1	2	2	2	2	2	2	1	99	México	99	97
03/08/20	2	3	15	1	9	15	39	1	97	2	44	1	2	2	2	2	2	2	2	2	2	2	2	2	1	1	99	México	99	97
03/08/20	2	3	27	2	27	27	4	1	97	2	50	1	97	2	1	2	2	2	2	2	2	2	2	2	1	1	99	México	99	97
03/08/20	2	4	7	1	7	7	97	1	97	2	30	1	2	2	2	2	2	2	2	2	2	1	2	2	99	1	99	México	99	97
03/08/20	2	3	27	2	27	27	4	1	97	2	46	1	97	2	1	2	2	2	2	2	2	2	2	2	1	1	99	México	99	97
03/08/20	2	4	11	2	9	11	20	2	2	1	56	1	97	2	2	2	2	2	2	2	2	2	2	2	99	1	99	México	99	2
03/08/20	2	4	15	1	15	15	106	2	2	1	44	1	2	2	2	2	2	2	2	2	2	2	2	2	99	1	99	México	99	2
03/08/20	2	4	12	2	12	12	1	2	2	2	65	1	97	2	2	2	2	2	1	2	2	1	2	2	99	1	99	México	99	2
03/08/20	2	4	7	2	7	7	101	1	97	2	39	1	97	2	2	2	2	2	1	2	2	1	2	2	99	1	99	México	99	97
03/08/20	2	4	30	1	30	30	193	2	2	2	80	1	2	2	2	2	2	2	1	2	2	1	2	2	99	1	99	México	99	2
03/08/20	2	4	15	2	15	15	115	2	2	2	44	1	97	2	2	2	2	2	2	2	2	2	2	2	99	1	99	México	99	2
03/08/20	2	4	9	1	9	9	12	1	97	2	34	1	2	2	2	2	2	2	2	1	2	2	2	1	99	1	99	México	99	97
03/08/20	2	4	9	1	9	9	7	2	2	1	56	1	2	2	2	2	2	2	2	2	2	1	2	2	99	1	99	México	99	2
03/08/20	2	3	15	2	15	15	106	2	2	1	58	1	97	2	1	2	2	2	1	2	2	2	2	2	2	1	99	México	99	2
03/08/20	2	3	27	1	27	27	4	1	97	2	79	1	2	2	2	2	2	2	1	2	2	2	2	2	1	1	99	México	99	97
03/08/20	2	4	12	2	20	12	29	2	2	1	36	1	97	2	2	2	2	2	2	2	2	1	2	2	99	1	99	México	99	2
03/08/20	2	4	9	1	15	9	10	1	97	2	40	1	2	2	2	2	2	2	2	2	2	2	2	2	99	1	99	México	99	97
03/08/20	2	3	15	2	15	15	106	1	97	1	33	1	97	2	2	2	2	2	2	2	2	1	2	1	2	1	99	México	99	97
03/08/20	2	4	15	1	15	15	33	1	97	2	58	1	2	2	1	2	2	2	2	2	2	1	2	2	99	1	99	México	99	97
03/08/20	2	4	1	1	9	1	1	1	97	2	47	1	2	2	2	2	2	2	2	2	2	2	2	2	99	1	99	México	99	97
03/08/20	2	4	11	1	11	11	7	1	97	2	42	1	2	2	2	2	2	2	1	2	2	2	2	2	99	1	99	México	99	97
03/08/20	2	4	23	1	17	23	5	1	97	2	51	1	2	2	2	2	2	2	2	2	2	2	2	2	99	1	99	México	99	97
03/08/20	2	4	23	2	23	23	5	1	97	2	37	1	97	2	2	2	2	2	2	2	2	2	2	2	99	1	99	México	99	97
03/08/20	2	4	15	1	15	15	33	1	97	2	60	1	2	2	2	2	2	2	2	2	2	1	2	1	99	1	99	México	99	97
03/08/20	2	4	9	1	12	9	10	2	2	2	27	1	1	2	2	2	2	2	2	2	2	2	2	2	99	1	99	México	99	2
03/08/20	2	4	9	1	10	9	15	1	97	2	30	1	2	2	2	2	2	2	1	2	2	2	2	2	99	1	99	México	99	97
03/08/20	2	4	9	1	9	15	20	1	97	2	38	1	2	2	2	2	2	2	2	2	2	2	2	2	99	1	99	México	99	97
03/08/20	2	4	9	1	9	15	33	1	97	2	36	1	2	2	2	2	2	2	2	1	2	1	2	2	99	1	99	México	99	97
03/08/20	2	4	9	2	9	9	6	1	97	2	49	1	97	2	2	2	2	2	1	2	2	1	2	2	99	1	99	México	99	97
03/08/20	2	4	26	1	26	26	30	1	97	2	29	1	2	2	1	2	2	2	2	2	2	2	2	2	99	1	99	México	99	97
03/08/20	2	4	16	1	16	16	6	1	97	2	41	1	2	2	2	2	2	2	2	2	2	2	2	2	99	1	99	México	99	97
03/08/20	2	4	14	1	14	14	39	2	2	1	83	1	2	2	1	2	2	2	1	2	2	2	2	2	99	1	99	México	99	2
03/08/20	2	4	9	2	9	9	6	1	97	2	25	1	97	2	2	2	2	2	2	2	2	1	2	2	99	1	99	México	99	97
03/08/20	2	4	25	2	25	25	1	1	97	1	27	1	97	2	2	2	2	2	1	2	2	2	2	2	99	1	99	México	99	97
03/08/20	2	4	15	1	15	9	7	2	2	2	64	1	2	2	2	2	2	2	2	2	2	2	2	2	99	1	99	México	99	2
03/08/20	2	4	8	2	30	8	37	2	2	1	55	1	97	2	2	2	2	2	2	2	2	1	2	1	99	1	99	México	99	2
03/08/20	2	4	9	2	9	9	16	1	97	2	44	1	97	2	2	2	2	2	2	1	2	2	2	1	99	1	99	México	99	97
03/08/20	2	3	25	1	25	25	6	2	1	1	52	1	2	2	2	2	2	2	2	2	2	1	2	2	99	1	99	México	99	2
03/08/20	2	3	2	2	26	2	2	1	97	2	44	1	97	2	2	2	2	2	2	2	2	2	2	2	1	1	99	México	99	97
03/08/20	2	4	31	2	20	31	50	1	97	2	42	1	97	2	2	2	2	2	2	2	2	1	2	1	99	1	99	México	99	97
03/08/20	2	4	2	2	2	2	2	1	97	2	46	1	97	2	2	2	2	2	2	2	2	2	2	2	99	1	99	México	99	97
03/08/20	2	4	30	1	15	30	178	2	2	2	49	1	2	2	2	2	2	2	2	2	2	2	2	2	99	1	99	México	99	2
03/08/20	2	4	9	2	9	9	3	2	2	2	73	1	97	2	2	2	2	2	1	2	2	2	2	2	99	1	99	México	99	2
03/08/20	2	3	2	2	14	2	2	2	2	1	51	1	97	2	1	2	2	2	2	1	2	1	2	2	1	1	99	México	99	2
03/08/20	2	4	9	2	9	9	7	1	97	2	26	1	97	2	2	2	2	2	2	2	2	1	2	2	99	1	99	México	99	97
03/08/20	2	4	9	1	30	9	5	1	97	2	64	1	2	2	2	2	2	2	2	2	2	2	2	2	99	1	99	México	99	97
03/08/20	2	4	26	1	25	26	41	1	97	2	43	1	2	2	2	2	2	2	2	2	2	2	2	2	99	1	99	México	99	97
03/08/20	2	3	27	1	27	27	6	1	97	2	55	1	98	2	1	2	2	2	1	2	2	2	2	2	1	1	99	México	99	97
03/08/20	2	3	2	1	10	2	2	2	2	1	33	1	2	2	2	2	2	2	2	98	2	1	2	2	99	1	99	México	99	2
03/08/20	2	4	30	2	30	30	118	1	97	2	47	1	97	2	2	2	2	2	2	2	2	2	2	2	99	1	99	México	99	97
03/08/20	2	4	2	2	7	2	4	2	2	1	57	1	97	2	1	2	2	2	2	2	2	2	2	2	99	1	99	México	99	2
03/08/20	2	4	28	1	28	28	22	1	97	2	23	1	2	2	2	2	2	2	2	2	2	2	2	2	99	1	99	México	99	97
03/08/20	2	4	21	1	25	21	114	1	97	2	37	1	2	2	2	2	2	2	2	2	2	1	2	2	99	1	99	México	99	97
03/08/20	2	3	27	1	27	27	4	1	97	1	37	1	2	2	2	2	2	2	2	2	2	2	2	2	1	1	99	México	99	97
03/08/20	2	4	21	2	21	21	19	2	2	1	76	1	97	2	2	1	2	2	2	2	2	2	2	2	99	1	99	México	99	2
03/08/20	2	4	25	2	25	25	1	1	97	2	51	1	97	2	2	2	2	2	2	2	2	2	2	2	99	1	99	México	99	97
03/08/20	2	4	12	2	12	12	55	2	2	1	67	1	97	2	1	2	2	2	2	2	2	2	2	2	99	1	99	México	99	2
03/08/20	2	3	25	1	25	25	2	2	2	1	66	1	2	2	2	2	2	2	1	2	2	1	2	2	99	1	99	México	99	2
03/08/20	2	4	9	1	9	9	6	2	2	2	59	1	2	2	1	2	2	2	1	1	2	2	2	2	99	1	99	México	99	2
03/08/20	2	4	17	1	17	17	17	2	2	2	78	1	2	2	1	2	2	2	2	2	2	2	2	2	99	1	99	México	99	2
03/08/20	2	4	9	2	9	9	5	2	2	2	50	1	97	2	2	2	2	2	2	2	2	2	2	2	99	1	99	México	99	2
03/08/20	2	4	21	1	21	21	114	1	97	1	68	1	2	2	2	2	2	2	1	2	2	2	2	2	99	1	99	México	99	97
03/08/20	2	4	29	2	29	29	2	1	97	2	28	1	97	2	2	2	2	2	2	2	2	2	2	2	99	1	99	México	99	97
03/08/20	2	4	9	1	9	9	7	1	97	2	11	1	2	2	2	2	2	2	2	2	2	2	2	2	99	1	99	México	99	97
03/08/20	2	4	21	2	21	21	114	1	97	2	35	1	97	2	2	2	2	2	2	2	2	2	2	2	99	1	99	México	99	97
03/08/20	2	4	10	2	10	10	7	1	97	2	38	1	97	2	2	2	2	2	2	2	2	2	2	2	99	1	99	México	99	97
03/08/20	2	3	27	1	27	27	4	1	97	2	70	1	2	2	1	2	1	2	2	2	2	2	2	2	1	1	99	México	99	97
03/08/20	2	3	27	2	14	27	4	1	97	2	32	1	97	2	2	2	2	2	2	2	2	2	2	2	1	1	99	México	99	97
03/08/20	2	4	15	1	15	15	33	2	2	1	33	1	2	2	2	2	2	2	2	2	2	2	2	2	99	1	99	México	99	2
03/08/20	2	3	15	2	15	15	54	1	97	2	52	1	97	2	2	2	2	2	2	2	2	2	2	2	1	1	99	México	99	97
03/08/20	2	4	15	1	9	15	33	1	97	1	26	1	2	2	2	2	2	2	2	2	2	2	2	1	99	1	99	México	99	97
03/08/20	2	4	9	1	9	9	7	2	2	2	33	1	2	2	2	2	2	2	2	2	2	2	2	2	99	1	99	México	99	2
03/08/20	2	4	12	1	21	12	55	1	97	2	52	1	2	2	2	2	2	2	2	1	2	2	2	2	99	1	99	México	99	97
03/08/20	2	4	14	2	14	14	39	2	2	2	46	1	97	2	2	2	2	2	2	2	2	2	2	2	99	1	99	México	99	2
03/08/20	2	4	15	1	15	15	121	2	2	2	44	1	2	2	2	2	2	2	2	2	2	2	2	2	99	1	99	México	99	2
03/08/20	2	4	9	1	9	9	7	1	97	2	45	1	2	2	2	2	2	2	2	2	2	2	2	2	99	1	99	México	99	97
03/08/20	2	4	15	2	15	15	33	1	97	2	29	1	97	2	2	2	1	2	2	2	2	2	2	2	99	1	99	México	99	97
03/08/20	2	4	25	1	25	25	6	1	97	2	46	1	2	2	2	2	2	2	2	2	2	2	2	2	99	1	99	México	99	97
03/08/20	2	4	17	1	17	17	12	2	2	2	62	1	2	2	2	2	2	2	2	2	2	2	2	2	99	1	99	México	99	2
03/08/20	2	4	30	2	30	30	193	2	2	2	51	1	97	2	2	2	2	2	2	2	2	2	2	2	99	1	99	México	99	2
03/08/20	2	4	9	2	9	9	8	2	2	1	50	1	97	2	2	2	2	2	2	2	2	2	2	2	99	1	99	México	99	2
03/08/20	2	4	26	2	26	26	18	1	97	2	26	1	97	2	2	2	2	2	2	2	2	2	2	2	99	1	99	México	99	97
03/08/20	2	3	2	2	2	2	2	1	97	2	23	1	97	2	2	2	2	2	2	2	2	2	2	2	1	1	99	México	99	97
03/08/20	2	3	27	2	27	27	5	2	2	2	65	1	97	2	2	2	2	2	1	2	2	2	2	2	2	1	99	México	99	2
03/08/20	2	3	27	2	27	27	4	1	97	2	51	1	97	2	2	2	2	2	2	2	2	2	2	2	2	1	99	México	99	97
03/08/20	2	3	27	2	27	27	4	1	97	2	22	1	97	2	2	2	2	2	2	2	2	2	2	2	1	1	99	México	99	97
03/08/20	2	3	27	2	27	27	4	1	97	1	80	1	97	2	2	2	2	1	1	2	1	2	2	2	99	1	99	México	99	97
03/08/20	2	4	28	1	28	28	21	2	2	2	45	1	2	2	2	2	2	2	2	2	2	2	2	2	99	1	99	México	99	2
03/08/20	2	4	27	2	30	27	13	1	97	2	45	1	97	2	2	2	2	2	2	2	2	2	2	2	99	1	99	México	99	97
03/08/20	2	4	31	1	31	31	50	2	2	2	48	1	2	2	2	2	2	2	2	2	2	2	2	2	99	1	99	México	99	2
03/08/20	2	4	14	1	28	14	67	1	97	2	37	1	2	2	2	2	2	2	2	2	2	2	2	2	99	1	99	México	99	97
03/08/20	2	4	30	2	30	30	28	1	97	2	40	1	97	2	2	2	2	2	2	2	2	2	2	2	99	1	99	México	99	97
03/08/20	2	4	9	2	9	15	33	2	2	1	75	1	97	2	2	2	2	2	2	2	2	1	2	1	99	1	99	México	99	2
03/08/20	2	4	5	1	5	5	33	1	97	2	22	1	2	2	2	2	2	2	2	2	2	1	2	2	99	1	99	México	99	97
03/08/20	2	4	15	2	15	15	39	2	2	2	46	1	97	2	2	2	2	2	2	2	2	2	2	2	99	1	99	México	99	2
03/08/20	2	4	1	2	1	1	1	1	97	2	36	1	97	2	2	2	2	2	2	2	2	2	2	2	99	1	99	México	99	97
03/08/20	2	4	2	2	25	2	4	2	2	1	54	1	97	2	1	2	2	2	1	2	2	2	2	2	99	1	99	México	99	2
03/08/20	2	4	13	2	13	13	61	2	2	2	61	1	97	2	2	2	2	2	2	1	2	2	2	2	99	1	99	México	99	2
03/08/20	2	4	15	1	15	15	33	1	97	2	40	1	2	2	2	2	2	2	2	2	2	2	2	2	99	1	99	México	99	97
03/08/20	2	4	9	1	9	9	13	1	97	2	35	1	2	2	2	2	2	2	2	2	2	2	2	2	99	1	99	México	99	97
03/08/20	2	4	15	1	15	15	33	2	2	2	46	1	2	2	1	2	2	2	1	2	2	2	2	2	99	1	99	México	99	2
03/08/20	2	4	15	1	15	15	58	2	2	2	56	1	2	2	2	2	2	2	1	2	2	2	2	2	99	1	99	México	99	2
03/08/20	2	4	28	1	28	28	22	2	2	2	32	1	2	2	2	2	1	2	2	2	2	2	2	2	99	1	99	México	99	2
03/08/20	2	4	9	2	9	9	2	1	97	1	59	1	97	2	2	2	2	2	2	2	2	2	2	2	99	1	99	México	99	97
03/08/20	2	4	9	1	12	9	2	1	97	2	29	1	2	2	2	2	2	2	2	2	2	2	2	2	99	1	99	México	99	97
03/08/20	2	4	9	1	9	9	15	1	97	2	30	1	2	2	2	2	2	2	2	2	2	1	2	2	99	1	99	México	99	97
03/08/20	2	4	5	2	30	5	10	1	97	2	47	1	97	2	2	2	2	2	2	2	2	2	2	2	99	1	99	México	99	97
03/08/20	2	4	30	2	30	30	131	2	2	2	45	1	97	2	2	2	2	2	2	2	2	2	2	2	99	1	99	México	99	2
03/08/20	2	4	9	2	20	15	109	1	97	2	38	1	97	2	2	2	1	2	1	2	2	1	2	2	99	1	99	México	99	97
03/08/20	2	3	27	1	27	27	14	1	97	2	73	1	2	2	2	2	2	2	2	2	2	2	2	2	2	1	99	México	99	97
03/08/20	2	4	8	2	30	8	37	2	2	2	70	1	97	2	1	2	2	2	1	1	2	2	2	2	99	1	99	México	99	2
03/08/20	2	4	14	2	14	14	101	1	97	2	41	1	97	2	2	2	2	2	2	2	2	2	2	2	99	1	99	México	99	97
03/08/20	2	4	29	2	29	29	6	1	97	2	68	1	97	2	1	2	2	2	1	2	2	1	2	2	99	1	99	México	99	97
03/08/20	2	4	30	2	30	30	193	1	97	2	47	1	97	2	1	2	2	2	2	2	2	2	2	2	99	1	99	México	99	97
03/08/20	2	4	30	2	30	30	193	1	97	2	29	1	97	2	2	2	2	2	2	2	2	2	2	2	99	1	99	México	99	97
03/08/20	2	4	2	1	25	2	4	2	2	2	31	1	2	2	2	2	2	2	1	2	2	2	2	2	99	1	99	México	99	2
03/08/20	2	4	17	1	24	17	30	2	2	1	51	1	2	2	1	2	2	2	2	2	2	2	2	2	99	1	99	México	99	2
03/08/20	2	4	25	2	25	25	15	2	2	1	52	1	97	2	2	2	2	2	2	2	2	2	2	2	99	1	99	México	99	2
03/08/20	2	4	15	2	15	15	33	1	97	2	46	1	97	2	2	2	2	2	2	2	2	2	2	2	99	1	99	México	99	97
03/08/20	2	4	9	1	9	9	15	1	97	2	23	1	2	2	2	2	2	2	2	2	2	2	2	2	99	1	99	México	99	97
03/08/20	2	4	21	2	21	21	132	1	97	1	56	1	97	2	1	2	2	2	2	2	2	2	2	2	99	1	99	México	99	97
03/08/20	2	4	30	2	16	30	193	2	2	1	29	1	97	2	2	2	2	2	2	2	2	2	2	2	99	1	99	México	99	2
03/08/20	2	3	27	1	27	27	2	1	97	1	62	1	2	2	2	2	2	2	2	2	1	1	1	2	2	1	99	México	99	97
03/08/20	2	3	27	2	27	27	4	1	97	2	60	1	97	2	2	2	2	2	1	2	2	2	2	2	1	1	99	México	99	97
03/08/20	2	4	30	1	13	30	189	1	97	2	29	1	2	2	2	2	2	2	2	2	2	2	2	2	99	1	99	México	99	97
03/08/20	2	4	14	2	14	14	97	2	2	2	48	1	97	2	2	2	2	2	1	2	2	1	2	2	99	1	99	México	99	2
03/08/20	2	4	2	2	20	2	4	2	2	1	54	1	97	2	2	2	2	2	1	2	2	2	2	2	99	1	99	México	99	2
03/08/20	2	3	27	1	27	27	12	1	97	2	32	1	2	2	2	2	2	2	2	2	2	2	2	2	1	1	99	México	99	97
03/08/20	2	3	2	1	2	2	1	1	97	2	48	1	2	2	2	2	2	2	2	2	2	2	2	2	2	1	99	México	99	97
03/08/20	2	4	2	2	15	2	4	2	2	2	57	1	97	2	2	2	2	2	2	2	2	2	2	2	99	1	99	México	99	2
03/08/20	2	4	14	2	14	14	63	1	97	2	24	1	97	2	2	2	2	2	2	2	2	2	2	2	99	1	99	México	99	97
03/08/20	2	3	27	2	27	27	4	1	97	2	61	1	97	99	2	2	2	2	2	2	98	2	2	2	1	1	99	México	99	97
03/08/20	2	3	27	2	27	27	4	1	97	2	26	1	97	2	2	2	2	2	2	2	2	2	2	2	2	1	99	México	99	97
03/08/20	2	4	23	1	27	23	5	1	97	2	32	1	2	2	2	2	2	2	2	2	2	1	2	2	99	1	99	México	99	97
03/08/20	2	4	14	2	14	14	63	2	2	2	60	1	97	2	1	2	2	2	1	2	2	2	2	2	99	1	99	México	99	2
03/08/20	2	4	2	1	14	2	4	1	97	2	49	1	2	2	1	2	2	1	2	1	2	2	2	2	99	1	99	México	99	97
03/08/20	2	4	17	2	17	17	25	2	2	2	92	1	97	2	2	2	2	2	2	2	2	2	2	2	99	1	99	México	99	2
03/08/20	2	3	15	1	16	15	33	2	2	1	75	1	2	2	2	2	2	2	1	2	2	2	2	2	2	1	99	México	99	2
03/08/20	2	4	2	1	2	2	4	1	97	2	31	1	1	2	2	2	2	2	2	2	2	2	2	2	99	1	99	México	99	97
03/08/20	2	4	15	2	15	15	48	1	97	2	44	1	97	2	2	2	2	2	2	2	2	1	2	2	99	1	99	México	99	97
03/08/20	2	4	2	2	2	2	2	1	97	2	40	1	97	2	2	2	1	2	1	2	2	2	2	2	99	1	99	México	99	97
03/08/20	2	4	9	1	9	15	29	1	97	2	48	1	2	2	2	2	2	2	2	2	2	2	2	2	99	1	99	México	99	97
03/08/20	2	4	15	2	15	15	62	2	2	2	64	1	97	2	1	2	2	2	2	2	2	1	2	1	99	1	99	México	99	2
03/08/20	2	4	15	2	15	15	60	1	97	2	25	1	97	2	2	2	2	2	2	2	2	2	2	2	99	1	99	México	99	97
03/08/20	2	3	27	2	27	27	4	1	97	2	58	1	97	2	2	2	2	2	2	2	2	2	2	2	1	1	99	México	99	97
03/08/20	2	3	15	1	15	15	33	1	97	2	29	1	2	2	2	2	2	2	2	2	2	2	2	2	1	1	99	México	99	97
03/08/20	2	4	2	1	2	2	2	1	97	2	28	1	2	2	2	2	1	2	2	2	2	2	2	2	99	1	99	México	99	97
03/08/20	2	4	15	2	17	15	106	1	97	2	31	1	97	2	2	2	2	2	2	2	2	2	2	2	99	1	99	México	99	97
03/08/20	2	4	9	1	9	9	15	1	97	2	44	1	2	2	2	2	2	2	2	2	2	1	2	1	99	1	99	México	99	97
03/08/20	2	4	15	2	15	15	121	2	2	2	58	1	97	2	1	2	2	2	2	2	2	2	2	2	99	1	99	México	99	2
03/08/20	2	3	15	1	15	15	106	1	97	2	27	1	2	2	2	2	2	2	2	2	2	2	2	2	1	1	99	México	99	97
03/08/20	2	4	15	1	15	15	13	1	97	2	53	1	2	2	2	2	2	2	2	2	2	2	2	2	99	1	99	México	99	97
03/08/20	2	3	25	1	25	25	6	1	97	2	37	1	2	2	2	2	2	2	2	2	2	2	2	2	99	1	99	México	99	97
03/08/20	2	4	23	2	27	23	5	2	2	1	40	1	97	2	2	2	2	2	2	2	2	1	2	2	99	1	99	México	99	2
03/08/20	2	4	25	2	19	25	12	1	97	2	32	1	97	2	2	2	2	2	2	2	2	2	2	2	99	1	99	México	99	97
03/08/20	2	4	26	2	9	26	55	1	97	2	53	1	97	2	2	2	2	2	2	2	2	1	2	2	99	1	99	México	99	97
03/08/20	2	3	27	1	27	27	4	1	97	2	63	1	2	2	2	2	2	2	1	2	2	2	2	2	2	1	99	México	99	97
03/08/20	2	4	9	2	9	9	11	2	2	2	43	1	97	2	2	2	2	2	2	2	2	2	2	1	99	1	99	México	99	2
03/08/20	2	3	27	1	27	27	4	1	97	2	40	1	2	2	2	2	2	2	2	2	2	2	2	2	1	1	99	México	99	97
03/08/20	2	4	8	1	8	8	37	2	2	2	47	1	2	2	2	2	2	2	1	2	2	1	2	2	99	1	99	México	99	2
03/08/20	2	4	30	2	30	30	193	1	97	2	47	1	97	2	1	2	2	2	1	2	2	2	2	2	99	1	99	México	99	97
03/08/20	2	3	2	1	2	2	2	1	97	2	45	1	2	2	2	2	2	2	2	2	2	1	2	2	1	1	99	México	99	97
03/08/20	2	3	15	1	15	15	51	1	97	2	47	1	2	2	1	2	2	2	2	2	2	2	2	2	2	1	99	México	99	97
03/08/20	2	4	9	2	31	9	15	1	97	2	50	1	97	2	2	2	2	2	1	2	2	2	2	2	99	1	99	México	99	97
03/08/20	2	4	30	1	30	30	175	1	97	2	37	1	2	2	1	2	2	2	1	2	2	1	2	2	99	1	99	México	99	97
03/08/20	2	4	15	1	20	9	5	1	97	2	55	1	2	2	2	2	2	2	2	2	2	1	2	2	99	1	99	México	99	97
03/08/20	2	4	9	2	9	15	33	2	2	1	45	1	97	2	2	2	2	2	2	2	2	1	2	2	99	1	99	México	99	2
03/08/20	2	3	27	1	27	27	4	1	97	2	43	1	2	2	2	2	2	2	2	2	2	2	2	2	2	1	99	México	99	97
03/08/20	2	3	27	2	27	27	4	1	97	2	65	1	97	99	2	2	2	2	2	2	2	2	2	2	2	1	99	México	99	97
03/08/20	2	3	27	2	27	27	4	1	97	2	42	1	97	2	2	2	2	2	1	2	2	2	2	2	2	1	99	México	99	97
03/08/20	2	4	2	2	2	2	1	2	1	1	49	1	97	2	1	2	2	1	1	1	2	1	2	1	99	1	99	México	99	2
03/08/20	2	4	30	2	30	30	193	1	97	2	37	1	97	2	2	2	2	2	2	2	2	2	2	2	99	1	99	México	99	97
03/08/20	2	4	25	1	25	25	6	1	97	2	45	1	2	2	2	2	2	2	1	2	2	1	2	1	99	1	99	México	99	97
03/08/20	2	4	30	2	30	30	53	1	97	2	56	1	97	2	2	2	2	2	2	2	2	2	2	1	99	1	99	México	99	97
03/08/20	2	3	15	1	15	15	118	1	97	2	46	1	2	2	2	2	2	2	2	2	2	2	2	2	1	1	99	México	99	97
03/08/20	2	4	9	1	9	9	14	1	97	2	55	1	2	2	2	2	2	2	2	2	2	2	2	2	99	1	99	México	99	97
03/08/20	2	4	25	1	25	25	6	1	97	2	40	1	2	2	2	2	2	2	2	2	2	2	2	2	99	1	99	México	99	97
03/08/20	2	4	15	2	15	15	104	1	97	2	45	1	97	2	2	2	2	2	1	2	2	2	2	2	99	1	99	México	99	97
03/08/20	2	4	2	2	12	2	4	2	2	1	75	1	97	2	2	2	2	2	2	2	2	2	2	1	99	1	99	México	99	2
03/08/20	2	4	21	1	21	21	114	1	97	2	79	1	2	2	1	2	2	2	1	2	2	2	2	2	99	1	99	México	99	97
03/08/20	2	4	22	2	9	22	6	1	97	2	69	1	97	2	2	2	2	2	2	2	2	2	2	2	99	1	99	México	99	97
03/08/20	2	3	15	1	15	15	118	1	97	2	43	1	2	2	2	2	2	2	2	2	2	2	2	2	1	1	99	México	99	97
03/08/20	2	4	15	1	15	15	25	1	97	2	44	1	2	2	2	2	2	2	2	1	2	2	2	2	99	1	99	México	99	97
03/08/20	2	1	14	1	14	14	120	1	97	2	38	1	2	2	2	2	2	2	2	2	2	2	1	2	1	1	99	México	99	97
03/08/20	2	4	15	2	15	15	106	1	97	2	27	1	97	2	2	2	2	2	2	2	2	2	2	2	99	1	99	México	99	97
03/08/20	2	4	9	2	9	9	6	2	2	1	48	1	97	2	2	1	2	2	2	2	2	2	2	1	99	1	99	México	99	2
03/08/20	2	4	9	2	9	9	15	2	2	1	64	1	97	2	2	2	2	2	1	2	2	2	2	1	99	1	99	México	99	2
03/08/20	2	4	30	2	30	30	193	1	97	2	38	1	97	2	2	2	2	2	2	2	2	2	2	1	99	1	99	México	99	97
03/08/20	2	4	9	1	9	15	33	1	97	1	37	1	2	2	2	2	2	2	2	2	2	2	2	2	99	1	99	México	99	97
03/08/20	2	4	30	1	30	30	193	1	97	2	55	1	2	2	2	2	2	2	2	2	2	2	2	2	99	1	99	México	99	97
03/08/20	2	3	27	2	27	27	4	1	97	1	44	1	97	2	2	2	2	2	2	2	2	2	2	2	1	1	99	México	99	97
03/08/20	2	3	15	2	15	15	85	2	2	2	57	1	97	1	1	2	2	2	2	2	2	2	2	2	2	1	99	México	99	2
03/08/20	2	4	9	1	15	9	7	2	2	2	49	1	2	2	2	2	2	2	2	2	2	2	2	2	99	1	99	México	99	2
03/08/20	2	4	9	2	9	15	33	1	97	2	40	1	97	2	2	2	2	2	2	1	2	2	2	1	99	1	99	México	99	97
03/08/20	2	4	9	1	15	9	12	2	2	1	69	1	2	2	1	2	2	2	1	2	2	2	2	2	99	1	99	México	99	2
03/08/20	2	4	9	2	11	9	2	2	2	1	51	1	97	2	2	2	2	2	2	2	2	2	2	2	99	1	99	México	99	2
03/08/20	2	4	14	2	18	18	17	2	2	2	74	1	97	2	2	2	2	2	2	1	2	2	2	1	99	1	99	México	99	2
03/08/20	2	4	2	1	2	2	4	1	97	1	49	1	2	2	2	1	2	2	2	2	2	2	2	2	99	1	99	México	99	97
03/08/20	2	3	27	1	27	27	4	1	97	2	26	1	2	2	2	2	2	2	2	2	2	2	2	2	1	1	99	México	99	97
03/08/20	2	4	25	1	25	25	1	1	97	2	24	1	2	2	2	2	1	2	2	2	2	1	2	2	99	1	99	México	99	97
03/08/20	2	4	15	1	9	15	60	1	97	2	36	1	2	2	2	2	2	2	2	2	2	2	2	2	99	1	99	México	99	97
03/08/20	2	4	1	2	8	1	1	1	97	2	25	1	97	2	2	2	2	2	1	2	2	1	2	1	99	1	99	México	99	97
03/08/20	2	3	15	2	15	15	72	2	2	1	72	1	97	2	2	2	2	2	2	2	2	2	2	2	2	1	99	México	99	2
03/08/20	2	3	27	1	27	27	4	1	97	2	37	1	2	2	2	2	2	2	2	2	2	2	2	2	1	1	99	México	99	97
03/08/20	2	3	15	1	15	15	5	1	97	2	45	1	2	2	2	2	2	2	2	2	2	2	2	2	1	1	99	México	99	97
03/08/20	2	3	15	1	15	15	106	1	97	2	28	1	2	2	2	2	2	2	2	2	2	2	2	2	99	1	99	México	99	97
03/08/20	2	4	15	2	21	15	33	2	2	2	72	1	97	2	2	2	2	2	2	2	2	2	2	2	99	1	99	México	99	2
03/08/20	2	4	23	2	31	23	5	1	97	2	51	1	97	2	2	2	2	2	2	2	2	2	2	1	99	1	99	México	99	97
03/08/20	2	4	2	2	20	2	4	2	2	1	57	1	97	2	2	2	2	2	1	2	2	2	2	2	99	1	99	México	99	2
03/08/20	2	4	23	1	30	23	5	1	97	2	43	1	2	2	2	2	2	2	2	2	2	2	2	2	99	1	99	México	99	97
03/08/20	2	4	15	1	9	15	60	1	97	2	41	1	2	2	2	2	2	2	2	2	2	2	2	2	99	1	99	México	99	97
03/08/20	2	3	2	1	30	2	4	1	97	2	51	1	2	2	2	2	2	2	2	2	2	2	2	2	99	1	99	México	99	97
03/08/20	2	4	6	2	6	6	7	2	2	1	27	1	97	2	2	2	2	2	2	2	2	2	2	1	99	1	99	México	99	2
03/08/20	2	4	9	1	9	9	10	2	2	2	60	1	2	2	2	2	2	2	2	2	2	1	2	2	99	1	99	México	99	2
03/08/20	2	4	15	2	9	15	109	1	97	2	43	1	97	2	2	2	2	2	2	2	2	1	2	2	99	1	99	México	99	97
03/08/20	2	4	19	2	24	19	39	2	2	1	59	1	97	2	1	2	2	2	1	2	2	2	2	2	99	1	99	México	99	2
03/08/20	2	4	15	1	15	15	106	1	97	2	24	1	2	2	2	2	2	2	2	2	2	2	2	2	99	1	99	México	99	97
03/08/20	2	4	10	1	10	10	7	1	97	2	50	1	2	2	2	2	2	2	2	2	2	2	2	2	99	1	99	México	99	97
03/08/20	2	3	15	2	15	15	33	2	1	1	47	1	97	2	2	2	2	2	2	2	2	1	2	2	1	1	99	México	99	2
03/08/20	2	4	2	2	18	2	2	2	2	1	51	1	97	2	2	2	2	2	2	2	2	2	2	2	99	1	99	México	99	2
03/08/20	2	4	9	2	9	9	6	2	2	1	52	1	97	2	1	2	2	2	2	2	2	2	2	1	99	1	99	México	99	2
03/08/20	2	3	15	2	15	15	118	2	2	1	50	1	97	1	2	2	2	2	2	2	2	2	2	2	2	1	99	México	99	2
03/08/20	2	4	28	2	28	28	41	1	97	2	27	1	97	2	2	2	2	2	2	2	2	2	2	2	99	1	99	México	99	97
03/08/20	2	4	9	2	9	9	16	2	2	2	56	1	97	2	2	2	2	2	2	2	2	2	2	2	99	1	99	México	99	2
03/08/20	2	4	15	2	9	15	58	2	2	1	54	1	97	2	2	2	1	2	2	2	2	1	2	1	99	1	99	México	99	2
03/08/20	2	4	15	2	15	15	120	2	2	2	54	1	97	2	2	2	2	2	1	2	2	2	2	2	99	1	99	México	99	2
03/08/20	2	4	12	1	12	12	1	1	97	2	77	1	2	2	2	2	2	2	2	2	2	2	2	2	99	1	99	México	99	97
03/08/20	2	3	15	2	15	15	106	2	2	1	42	1	97	2	2	2	2	2	2	2	2	2	2	2	1	1	99	México	99	2
03/08/20	2	4	15	1	15	9	7	1	97	2	26	1	2	2	2	2	2	2	2	2	2	2	2	2	99	1	99	México	99	97
03/08/20	2	4	9	2	20	9	7	1	97	1	58	1	97	2	2	2	2	2	2	2	2	2	2	2	99	1	99	México	99	97
03/08/20	2	4	1	2	14	1	1	1	97	2	34	1	97	2	2	2	2	2	2	2	2	2	2	2	99	1	99	México	99	97
03/08/20	2	4	9	2	9	9	3	1	97	2	56	1	97	1	2	2	2	2	1	2	2	2	2	2	99	1	99	México	99	97
03/08/20	2	4	9	2	9	15	58	2	2	1	65	1	97	2	1	2	2	2	1	2	2	2	2	2	99	1	99	México	99	2
03/08/20	2	4	25	1	25	25	1	2	2	1	57	1	2	2	2	2	2	2	2	1	2	2	2	2	99	1	99	México	99	2
03/08/20	2	4	2	1	30	2	4	2	2	1	89	1	2	2	2	2	2	2	1	2	2	2	2	2	99	1	99	México	99	2
03/08/20	2	4	14	1	14	14	67	1	97	2	34	1	2	2	2	2	1	2	1	2	2	2	2	2	99	1	99	México	99	97
03/08/20	2	4	30	2	30	30	193	2	2	2	90	1	97	2	2	1	2	2	1	2	2	2	2	2	99	1	99	México	99	2
03/08/20	2	4	12	1	12	12	1	1	97	2	46	1	2	2	2	2	2	2	2	2	2	2	2	2	99	1	99	México	99	97
03/08/20	2	4	9	2	11	9	12	2	2	1	76	1	97	2	1	2	2	2	1	2	2	2	1	2	99	1	99	México	99	2
03/08/20	2	4	15	1	15	15	31	2	2	1	67	1	2	2	2	2	2	2	2	2	2	2	2	2	99	1	99	México	99	2
03/08/20	2	4	26	2	26	26	18	1	97	2	51	1	97	2	2	2	2	2	2	2	2	2	2	2	99	1	99	México	99	97
03/08/20	2	4	9	1	9	9	6	1	97	2	40	1	2	2	1	2	2	2	2	2	2	2	2	2	99	1	99	México	99	97
03/08/20	2	3	25	1	26	25	6	1	97	2	37	1	2	2	2	2	2	2	2	2	2	1	2	2	1	1	99	México	99	97
03/08/20	2	3	27	1	15	27	4	1	97	2	57	1	2	2	2	2	2	2	2	2	2	2	2	2	1	1	99	México	99	97
03/08/20	2	4	9	1	9	9	2	1	97	2	38	1	2	2	2	2	2	2	1	2	2	2	2	1	99	1	99	México	99	97
03/08/20	2	4	9	2	9	9	13	1	97	2	26	1	97	2	2	2	2	2	2	2	2	2	2	2	99	1	99	México	99	97
03/08/20	2	4	9	2	9	9	2	2	2	1	59	1	97	2	1	2	2	2	1	2	2	2	2	1	99	1	99	México	99	2
03/08/20	2	4	21	2	30	21	119	1	97	2	64	1	97	2	1	2	2	2	1	2	2	2	2	2	99	1	99	México	99	97
03/08/20	2	4	9	1	9	9	6	1	97	2	39	1	2	2	2	2	2	2	2	2	2	2	2	2	99	1	99	México	99	97
03/08/20	2	4	19	2	19	19	41	2	2	2	62	1	97	2	1	2	2	2	1	2	2	1	2	2	99	1	99	México	99	2
03/08/20	2	3	15	2	9	15	99	2	2	2	55	1	97	2	2	2	2	2	2	2	2	2	2	2	1	1	99	México	99	2
03/08/20	2	4	9	1	30	9	15	1	97	2	29	1	2	2	2	2	2	2	2	2	2	2	2	2	99	1	99	México	99	97
03/08/20	2	4	27	2	27	27	4	2	2	1	60	1	97	2	1	2	2	2	1	2	2	2	2	2	99	1	99	México	99	2
03/08/20	2	4	28	1	28	28	22	2	2	2	37	1	2	2	1	2	2	2	2	2	2	2	2	2	99	1	99	México	99	2
03/08/20	2	4	15	2	9	9	6	1	97	2	31	1	97	2	2	2	2	2	2	2	2	2	2	2	99	1	99	México	99	97
03/08/20	2	4	25	1	25	25	18	1	97	2	31	1	2	2	2	2	2	2	2	2	2	2	2	2	99	1	99	México	99	97
03/08/20	2	4	14	1	14	14	39	1	97	2	51	1	2	2	2	2	2	2	2	2	2	2	2	2	99	1	99	México	99	97
03/08/20	2	4	15	1	15	15	121	2	2	2	32	1	2	2	2	2	2	2	2	2	2	2	2	1	99	1	99	México	99	2
03/08/20	2	4	30	1	30	30	105	2	2	2	57	1	2	2	2	2	2	2	2	2	2	1	2	1	99	1	99	México	99	2
03/08/20	2	4	9	1	9	15	33	2	2	2	60	1	2	2	1	2	2	2	1	2	2	2	2	2	99	1	99	México	99	2
03/08/20	2	4	26	2	26	26	2	2	2	2	65	1	97	2	2	2	2	2	1	2	2	1	2	2	99	1	99	México	99	2
03/08/20	2	3	15	2	15	15	106	1	97	2	43	1	97	2	2	2	2	2	2	2	2	2	2	2	2	1	99	México	99	97
03/08/20	2	3	15	2	13	15	81	1	97	2	66	1	97	2	2	2	2	2	2	2	2	2	2	2	1	1	99	México	99	97
03/08/20	2	3	27	1	27	27	4	1	97	2	49	1	2	2	2	2	2	2	2	2	2	2	2	2	2	1	99	México	99	97
03/08/20	2	4	9	2	29	9	16	1	97	2	50	1	97	2	2	2	2	2	2	2	2	2	2	2	99	1	99	México	99	97
03/08/20	2	4	30	1	30	30	193	1	97	2	44	1	2	2	2	2	2	2	2	2	2	2	2	2	99	1	99	México	99	97
03/08/20	2	4	15	1	15	15	13	1	97	2	30	1	2	2	2	2	2	2	2	2	2	1	2	2	99	1	99	México	99	97
03/08/20	2	4	9	2	32	9	6	2	2	1	89	1	97	2	2	2	2	2	1	2	2	2	2	1	99	1	99	México	99	2
03/08/20	2	4	14	1	14	14	97	1	97	2	35	1	2	2	2	2	2	2	2	2	2	2	2	2	99	1	99	México	99	97
03/08/20	2	4	9	1	9	9	7	1	97	2	43	1	2	2	2	2	1	2	2	1	2	1	2	2	99	1	99	México	99	97
03/08/20	2	3	27	1	25	27	4	1	97	2	56	1	2	2	2	2	2	2	2	2	2	2	2	2	1	1	99	México	99	97
03/08/20	2	4	15	1	15	15	33	1	97	2	53	1	2	2	2	2	2	1	1	1	2	2	2	1	99	1	99	México	99	97
03/08/20	2	4	9	2	9	9	5	2	2	2	73	1	97	2	1	2	2	2	2	2	2	2	2	2	99	1	99	México	99	2
03/08/20	2	4	23	1	23	23	5	2	2	2	44	1	2	2	2	2	2	2	2	2	2	2	2	2	99	1	99	México	99	2
03/08/20	2	3	15	1	15	15	118	2	1	1	48	1	2	2	2	2	2	2	2	2	2	2	2	2	2	1	99	México	99	2
03/08/20	2	4	2	2	2	2	3	1	97	2	46	1	97	2	2	2	2	2	2	1	2	2	2	2	99	1	99	México	99	97
03/08/20	2	4	2	2	30	2	4	2	2	1	57	1	97	2	1	2	2	2	1	2	2	2	2	2	99	1	99	México	99	2
03/08/20	2	3	2	2	25	2	2	1	97	2	32	1	97	2	2	2	2	2	2	2	2	2	2	2	1	1	99	México	99	97
03/08/20	2	4	12	2	12	12	1	1	97	2	60	1	97	2	2	2	2	2	2	2	2	2	2	2	99	1	99	México	99	97
03/08/20	2	4	7	2	7	7	89	1	97	2	38	1	97	2	2	2	2	2	2	2	2	2	2	2	99	1	99	México	99	97
03/08/20	2	3	2	1	2	2	2	2	2	1	90	1	2	2	2	2	2	2	1	2	2	1	2	2	1	1	99	México	99	2
03/08/20	2	4	21	2	7	21	114	2	2	2	37	1	97	2	2	2	2	2	2	2	2	2	2	2	99	1	99	México	99	2
03/08/20	2	4	9	2	9	9	2	1	97	2	60	1	97	2	2	2	2	2	1	2	2	1	2	2	99	1	99	México	99	97
03/08/20	2	4	9	1	9	15	104	1	97	2	37	1	2	2	2	2	2	2	2	2	2	2	2	2	99	1	99	México	99	97
03/08/20	2	4	9	1	20	9	6	2	2	2	59	1	2	2	2	2	2	2	2	1	2	2	2	2	99	1	99	México	99	2
03/08/20	2	4	9	2	9	9	16	1	97	2	32	1	97	2	2	2	2	2	2	2	2	2	2	2	99	1	99	México	99	97
03/08/20	2	4	15	1	9	15	58	1	97	2	46	1	2	2	2	2	2	2	2	1	1	1	2	2	99	1	99	México	99	97
03/08/20	2	4	9	1	9	9	7	1	97	2	37	1	2	2	2	2	2	2	2	2	2	2	2	2	99	1	99	México	99	97
03/08/20	2	4	9	1	15	15	25	2	2	2	68	1	2	2	1	2	2	2	2	2	2	2	2	2	99	1	99	México	99	2
03/08/20	2	4	9	2	13	13	63	2	2	1	55	1	97	2	2	2	2	1	2	2	2	2	2	2	99	1	99	México	99	2
03/08/20	2	4	25	2	25	25	12	1	97	2	40	1	97	2	2	2	2	2	2	2	2	1	2	2	99	1	99	México	99	97
03/08/20	2	4	1	2	1	1	1	1	97	2	54	1	97	2	2	2	2	2	2	2	1	2	2	2	99	1	99	México	99	97
03/08/20	2	4	15	1	15	15	7	1	97	2	39	1	2	2	2	2	2	2	2	2	2	2	2	2	99	1	99	México	99	97
03/08/20	2	4	30	2	30	30	44	1	97	2	39	1	97	2	2	2	2	2	2	2	2	1	2	2	99	1	99	México	99	97
03/08/20	2	4	27	1	27	27	2	2	2	1	74	1	2	2	2	2	2	2	2	2	2	2	2	2	99	1	99	México	99	2
03/08/20	2	3	15	2	15	15	106	1	97	1	62	1	97	2	2	2	2	2	2	2	2	2	2	2	2	1	99	México	99	97
03/08/20	2	3	15	1	15	15	54	1	97	2	44	1	2	2	2	2	2	2	2	2	2	2	2	2	1	1	99	México	99	97
03/08/20	2	4	19	2	19	19	6	2	2	1	56	1	97	2	2	2	2	2	2	1	2	2	2	1	99	1	99	México	99	2
03/08/20	2	4	9	1	15	15	109	2	2	2	28	1	2	2	2	2	2	2	2	2	1	2	1	2	99	1	99	México	99	2
03/08/20	2	4	13	1	13	13	10	2	2	2	57	1	2	2	2	2	2	2	1	2	2	2	2	2	99	1	99	México	99	2
03/08/20	2	4	9	2	9	9	7	1	97	1	65	1	97	2	2	2	2	2	1	2	2	2	1	2	99	1	99	México	99	97
03/08/20	2	4	2	1	15	2	4	2	2	1	60	1	2	2	1	2	2	2	2	2	2	2	2	2	99	1	99	México	99	2
03/08/20	2	4	15	2	15	15	60	1	97	2	34	1	97	2	1	2	2	2	2	2	2	2	2	2	99	1	99	México	99	97
03/08/20	2	4	8	2	8	8	19	1	97	1	25	1	97	2	2	2	2	2	2	2	2	2	2	2	99	1	99	México	99	97
03/08/20	2	4	8	2	8	8	37	2	2	1	60	1	97	2	1	2	2	2	1	2	2	1	2	1	99	1	99	México	99	2
03/08/20	2	3	15	1	15	15	106	1	97	2	32	1	2	2	1	2	2	2	2	2	2	2	2	2	1	1	99	México	99	97
03/08/20	2	3	15	1	15	15	58	1	97	2	54	1	2	2	2	2	2	2	2	2	2	2	2	2	1	1	99	México	99	97
03/08/20	2	4	25	2	25	25	6	1	97	2	36	1	97	2	2	2	2	2	2	2	2	1	2	2	99	1	99	México	99	97
03/08/20	2	4	31	2	31	31	68	2	2	1	70	1	97	2	2	2	2	2	1	2	2	2	1	2	99	1	99	México	99	2
03/08/20	2	4	15	2	9	15	20	2	2	1	58	1	97	2	2	2	2	2	2	2	2	2	2	2	99	1	99	México	99	2
03/08/20	2	4	9	2	9	9	17	1	97	2	66	1	97	2	2	2	2	2	2	2	2	1	2	2	99	1	99	México	99	97
03/08/20	2	4	16	2	16	16	6	2	2	2	40	1	97	2	2	2	2	2	2	2	2	2	2	2	99	1	99	México	99	2
03/08/20	2	4	14	2	14	14	37	2	2	1	57	1	97	2	1	2	2	2	1	2	2	1	1	1	99	1	99	México	99	2
03/08/20	2	4	15	1	9	15	54	1	97	2	35	1	2	2	2	2	2	2	2	2	2	2	2	2	99	1	99	México	99	97
03/08/20	2	4	30	2	30	30	193	1	97	2	43	1	97	2	2	2	2	2	2	2	2	2	2	2	99	1	99	México	99	97
03/08/20	2	4	9	2	9	9	17	2	2	2	50	1	97	2	2	2	2	2	2	2	2	2	2	1	99	1	99	México	99	2
03/08/20	2	4	15	2	15	15	104	1	97	2	64	1	97	2	2	2	2	2	1	2	2	2	2	2	99	1	99	México	99	97
03/08/20	2	4	9	1	9	15	20	1	97	2	34	1	2	2	2	2	2	2	2	2	2	2	2	2	99	1	99	México	99	97
03/08/20	2	4	9	2	9	9	15	1	97	2	27	1	97	2	2	2	2	2	2	2	2	2	2	2	99	1	99	México	99	97
03/08/20	2	4	17	2	17	17	12	2	2	2	43	1	97	2	1	2	2	2	2	2	2	2	2	1	99	1	99	México	99	2
03/08/20	2	4	9	1	9	15	58	1	97	2	39	1	2	2	2	2	2	2	1	2	2	1	2	2	99	1	99	México	99	97
03/08/20	2	4	30	2	30	30	28	1	97	2	32	1	97	2	2	2	2	2	2	1	2	2	2	1	99	1	99	México	99	97
03/08/20	2	4	9	1	9	15	33	1	97	2	38	1	2	2	2	2	2	2	2	2	2	2	2	2	99	1	99	México	99	97
03/08/20	2	4	12	1	12	12	1	1	97	2	47	1	2	2	2	2	2	2	2	2	2	2	2	2	99	1	99	México	99	97
03/08/20	2	4	15	2	15	15	33	1	97	2	42	1	97	2	2	2	2	2	2	2	2	2	2	2	99	1	99	México	99	97
03/08/20	2	4	9	1	9	9	8	1	97	1	77	1	2	2	2	2	2	2	1	2	2	1	2	2	99	1	99	México	99	97
03/08/20	2	4	2	1	14	2	4	2	2	1	55	1	2	2	2	2	2	2	1	2	2	1	2	2	99	1	99	México	99	2
03/08/20	2	4	9	1	20	9	16	1	97	2	60	1	2	2	2	2	2	2	2	2	2	2	2	2	99	1	99	México	99	97
03/08/20	2	4	15	1	9	15	39	1	97	2	59	1	2	2	1	2	2	2	1	2	2	2	2	2	99	1	99	México	99	97
03/08/20	2	4	14	1	14	14	67	1	97	2	39	1	2	2	2	2	2	2	2	2	2	1	2	2	99	1	99	México	99	97
03/08/20	2	4	15	1	15	15	23	1	97	2	20	1	2	2	2	2	2	2	2	2	2	2	2	2	99	1	99	México	99	97
03/08/20	2	4	17	1	17	17	12	2	2	1	67	1	2	2	1	2	2	2	1	2	2	2	2	2	99	1	99	México	99	2
03/08/20	2	4	21	2	21	21	114	1	97	2	40	1	97	2	2	2	2	2	2	2	2	2	2	2	99	1	99	México	99	97
03/08/20	2	4	21	2	21	21	114	1	97	2	68	1	97	2	1	2	2	2	1	2	2	2	2	2	99	1	99	México	99	97
03/08/20	2	4	30	2	30	30	193	2	2	2	72	1	97	2	2	2	2	2	1	2	1	2	2	2	99	1	99	México	99	2
03/08/20	2	3	2	1	2	2	2	2	1	1	67	1	2	2	1	2	2	2	1	2	2	1	2	2	1	1	99	México	99	2
03/08/20	2	4	14	1	14	14	67	2	2	2	40	1	2	2	2	2	2	2	1	1	2	2	2	2	99	1	99	México	99	2
03/08/20	2	4	9	1	9	9	16	1	97	2	45	1	2	2	2	2	2	1	2	1	2	1	2	2	99	1	99	México	99	97
03/08/20	2	4	25	2	25	25	1	1	97	2	36	1	97	2	2	2	2	2	2	2	2	2	2	2	99	1	99	México	99	97
03/08/20	2	4	2	2	26	2	4	1	97	2	40	1	97	2	2	2	2	2	2	2	2	2	2	2	99	1	99	México	99	97
03/08/20	2	4	9	1	9	9	7	1	97	2	32	1	2	2	2	2	2	2	2	1	2	1	2	2	99	1	99	México	99	97
03/08/20	2	4	9	2	16	15	109	2	2	1	65	1	97	2	1	2	2	2	1	2	2	2	2	2	99	1	99	México	99	2
03/08/20	2	4	9	1	12	15	122	1	97	2	33	1	2	2	2	2	2	2	2	2	2	2	2	2	99	1	99	México	99	97
03/08/20	2	4	2	2	15	2	2	1	97	2	37	1	97	2	2	2	2	2	1	2	2	1	2	2	99	1	99	México	99	97
03/08/20	2	3	2	2	12	2	4	1	97	1	36	1	97	2	2	2	2	2	2	2	2	2	2	2	1	1	99	México	99	97
03/08/20	2	4	9	1	29	15	33	2	2	2	30	1	2	2	2	1	2	1	1	2	1	1	1	2	99	1	99	México	99	2
03/08/20	2	4	15	1	15	15	121	1	97	2	34	1	2	2	2	2	2	2	2	2	2	2	2	2	99	1	99	México	99	97
03/08/20	2	4	9	2	9	9	5	2	2	1	54	1	97	2	2	2	2	2	1	2	2	2	2	2	99	1	99	México	99	2
03/08/20	2	4	15	2	15	15	121	1	97	2	37	1	97	2	2	2	2	2	2	2	2	2	2	2	99	1	99	México	99	97
03/08/20	2	4	15	2	15	15	104	2	2	1	52	1	97	2	2	2	2	2	2	2	2	2	2	2	99	1	99	México	99	2
03/08/20	2	4	15	1	15	15	109	2	2	2	1	1	2	2	2	2	2	2	2	1	2	2	2	2	99	1	99	México	99	2
03/08/20	2	4	15	2	15	15	54	1	97	2	40	1	97	2	2	2	2	2	2	2	2	2	2	2	99	1	99	México	99	97
03/08/20	2	4	23	1	30	23	8	1	97	2	31	1	2	2	2	2	2	2	2	2	2	2	2	2	99	1	99	México	99	97
03/08/20	2	4	9	2	11	9	8	2	2	1	75	1	97	2	2	2	2	2	1	2	1	2	2	2	99	1	99	México	99	2
03/08/20	2	4	30	2	30	30	193	1	97	2	42	1	97	2	2	2	1	2	2	2	2	2	2	2	99	1	99	México	99	97
03/08/20	2	4	9	2	29	9	7	2	2	1	52	1	97	2	2	2	2	2	2	2	2	2	2	2	99	1	99	México	99	2
03/08/20	2	4	2	1	19	2	4	2	2	1	51	1	2	2	1	2	2	2	1	2	2	2	2	2	99	1	99	México	99	2
03/08/20	2	4	9	2	9	9	6	1	97	2	39	1	97	2	1	2	2	2	2	2	2	1	2	2	99	1	99	México	99	97
03/08/20	2	4	26	2	26	26	2	2	2	1	32	1	97	2	2	2	2	2	2	2	2	1	2	2	99	1	99	México	99	2
03/08/20	2	4	8	1	10	8	37	2	2	1	65	1	2	2	1	2	2	2	1	2	2	2	2	2	99	1	99	México	99	2
03/08/20	2	4	15	1	13	15	81	2	2	1	63	1	2	2	2	2	2	2	1	2	2	2	2	2	99	1	99	México	99	2
03/08/20	2	4	2	2	27	2	4	2	2	1	46	1	97	2	1	2	2	2	1	2	2	2	2	2	99	1	99	México	99	2
03/08/20	2	4	15	1	9	15	58	1	97	2	42	1	2	2	2	2	2	2	2	2	2	1	2	2	99	1	99	México	99	97
03/08/20	2	4	9	2	9	9	5	1	97	2	30	1	97	2	2	2	2	2	2	2	2	1	2	1	99	1	99	México	99	97
03/08/20	2	4	21	1	21	21	114	1	97	1	69	1	2	2	1	2	2	2	1	2	2	1	2	2	99	1	99	México	99	97
03/08/20	2	4	17	2	17	17	1	2	2	2	52	1	97	2	2	2	2	2	1	2	2	2	2	2	99	1	99	México	99	2
03/08/20	2	4	9	1	9	9	7	2	2	2	46	1	2	2	2	2	2	2	2	1	2	2	2	2	99	1	99	México	99	2
03/08/20	2	3	27	2	27	27	13	1	97	2	32	1	97	2	2	2	2	2	2	2	2	2	2	2	1	1	99	México	99	97
03/08/20	2	4	23	2	31	23	8	1	97	2	41	1	97	2	2	2	2	2	2	2	2	2	2	2	99	1	99	México	99	97
03/08/20	2	4	2	2	30	2	4	2	2	1	80	1	97	2	2	2	2	2	1	2	2	2	2	2	99	1	99	México	99	2
03/08/20	2	4	31	2	31	31	101	1	97	2	31	1	97	2	2	2	2	2	2	2	2	2	2	2	99	1	99	México	99	97
03/08/20	2	4	2	1	11	2	4	2	2	1	59	1	2	2	1	2	2	2	1	2	2	2	2	2	99	1	99	México	99	2
03/08/20	2	4	21	1	21	21	114	1	97	2	46	1	2	2	2	2	2	2	2	2	2	1	2	2	99	1	99	México	99	97
03/08/20	2	4	25	1	25	25	10	2	2	1	63	1	2	2	2	2	2	2	2	2	1	2	2	2	99	1	99	México	99	2
03/08/20	2	4	30	2	30	30	193	1	97	2	68	1	97	2	2	2	2	2	1	2	2	2	2	2	99	1	99	México	99	97
03/08/20	2	4	30	1	30	30	193	2	2	2	42	1	2	2	2	2	2	2	2	1	2	2	2	2	99	1	99	México	99	2
03/08/20	2	3	15	2	11	15	70	2	2	2	63	1	97	2	1	2	2	2	1	2	2	2	2	2	1	1	99	México	99	2
03/08/20	2	4	21	2	21	21	114	1	97	2	38	1	97	2	2	2	2	2	2	2	2	2	2	2	99	1	99	México	99	97
03/08/20	2	4	30	1	30	30	193	1	97	2	40	1	2	2	2	2	1	2	2	1	2	2	2	2	99	1	99	México	99	97
03/08/20	2	4	9	2	9	9	14	2	2	1	64	1	97	2	1	2	2	2	2	2	2	2	1	2	99	1	99	México	99	2
03/08/20	2	3	27	2	27	27	4	1	97	2	28	1	97	2	2	2	2	2	2	2	2	2	2	2	1	1	99	México	99	97
03/08/20	2	3	15	2	15	15	14	2	2	2	69	1	97	2	2	2	2	2	2	2	2	2	2	2	2	1	99	México	99	2
03/08/20	2	3	15	1	15	15	106	1	97	2	45	1	2	2	1	2	2	2	1	2	2	1	2	2	1	1	99	México	99	97
03/08/20	2	4	9	1	9	9	7	1	97	2	58	1	2	2	2	2	2	2	2	2	2	2	2	2	99	1	99	México	99	97
03/08/20	2	4	30	2	30	30	44	1	97	2	34	1	97	2	2	2	2	2	2	2	2	2	2	2	99	1	99	México	99	97
03/08/20	2	4	30	2	30	30	14	1	97	2	65	1	97	2	2	2	2	2	2	2	2	2	2	2	99	1	99	México	99	97
03/08/20	2	3	27	2	27	27	4	1	97	2	51	1	97	2	2	2	2	2	2	2	2	2	2	2	2	1	99	México	99	97
03/08/20	2	4	15	1	15	15	122	1	97	2	35	1	2	2	2	2	2	2	2	2	2	1	2	2	99	1	99	México	99	97
03/08/20	2	4	9	1	20	15	58	1	97	1	41	1	2	2	2	2	2	2	2	2	2	2	2	2	99	1	99	México	99	97
03/08/20	2	4	31	2	9	31	50	1	97	2	48	1	97	2	2	2	2	2	2	2	2	2	2	2	99	1	99	México	99	97
03/08/20	2	4	10	2	10	10	7	1	97	2	47	1	97	2	1	2	2	2	1	2	2	2	2	2	99	1	99	México	99	97
03/08/20	2	4	2	1	2	2	2	1	97	2	52	1	2	2	2	2	1	2	2	2	2	2	2	2	99	1	99	México	99	97
03/08/20	2	4	9	2	9	9	6	1	97	2	31	1	97	2	2	2	2	2	2	2	2	2	2	2	99	1	99	México	99	97
03/08/20	2	3	15	2	15	15	106	2	2	1	63	1	97	2	2	2	2	2	2	2	2	2	2	2	2	1	99	México	99	2
03/08/20	2	3	15	2	15	15	106	2	2	1	72	1	97	2	1	2	2	2	1	2	2	2	2	2	2	1	99	México	99	2
03/08/20	2	4	9	2	15	9	5	2	2	2	35	1	97	2	2	2	2	2	2	2	2	2	2	2	99	1	99	México	99	2
03/08/20	2	4	12	2	12	12	1	1	97	2	27	1	97	2	2	2	2	2	2	2	2	2	2	2	99	1	99	México	99	97
03/08/20	2	4	9	1	9	9	15	1	97	2	36	1	2	2	2	2	2	2	2	2	2	2	2	2	99	1	99	México	99	97
03/08/20	2	4	28	2	28	28	33	1	97	2	52	1	97	2	2	2	2	2	1	2	2	2	2	2	99	1	99	México	99	97
03/08/20	2	4	7	2	30	7	101	1	97	2	50	1	97	2	1	2	2	2	1	2	2	2	2	2	99	1	99	México	99	97
03/08/20	2	4	9	2	9	9	3	2	2	1	54	1	97	2	2	2	2	2	2	2	2	2	2	2	99	1	99	México	99	2
03/08/20	2	4	30	1	30	30	193	1	97	2	56	1	2	2	1	2	2	2	2	2	2	2	2	2	99	1	99	México	99	97
03/08/20	2	4	31	2	31	31	50	2	2	1	69	1	97	2	2	2	2	2	2	2	2	2	2	2	99	1	99	México	99	2
03/08/20	2	4	2	2	2	2	2	1	97	2	38	1	97	2	2	2	2	2	2	2	2	2	2	2	99	1	99	México	99	97
03/08/20	2	4	12	2	21	12	1	1	97	2	77	1	97	2	2	2	2	2	2	2	2	2	2	2	99	1	99	México	99	97
03/08/20	2	4	15	2	15	15	118	1	97	2	42	1	97	1	2	2	2	2	1	2	2	1	2	2	99	1	99	México	99	97
03/08/20	2	4	9	1	9	9	5	1	97	2	34	1	2	2	2	2	2	2	2	2	2	2	2	2	99	1	99	México	99	97
03/08/20	2	4	30	2	30	30	169	1	97	2	29	1	97	2	2	2	2	2	2	2	2	1	2	2	99	1	99	México	99	97
03/08/20	2	4	9	2	9	9	17	1	97	2	46	1	97	2	1	2	2	2	2	2	2	1	2	2	99	1	99	México	99	97
03/08/20	2	4	15	1	15	15	109	2	1	2	62	1	2	2	2	2	2	1	2	2	2	1	2	2	99	1	99	México	99	2
03/08/20	2	4	30	2	30	30	193	2	2	1	65	1	97	2	2	2	2	2	1	2	2	2	2	2	99	1	99	México	99	2
03/08/20	2	4	25	2	25	25	10	2	2	2	71	1	97	2	2	2	2	2	2	1	2	2	2	2	99	1	99	México	99	2
03/08/20	2	4	9	1	9	9	15	1	97	2	32	1	2	2	2	2	1	2	1	1	2	2	2	2	99	1	99	México	99	97
03/08/20	2	4	2	1	24	2	4	2	2	2	29	1	1	2	2	2	2	2	2	2	2	2	2	2	99	1	99	México	99	2
03/08/20	2	4	9	2	9	9	10	2	2	2	56	1	97	2	2	2	2	2	2	2	2	2	2	2	99	1	99	México	99	2
03/08/20	2	4	30	1	30	30	193	2	2	2	67	1	2	2	2	2	2	2	2	2	2	2	2	2	99	1	99	México	99	2
03/08/20	2	4	26	1	26	26	25	2	2	1	53	1	2	2	2	2	2	2	2	2	2	2	2	2	99	1	99	México	99	2
03/08/20	2	4	2	1	11	2	2	2	2	1	52	1	2	2	1	2	2	2	1	2	2	2	2	2	99	1	99	México	99	2
03/08/20	2	4	21	2	21	21	114	1	97	2	81	1	97	2	1	2	2	2	1	2	2	1	2	2	99	1	99	México	99	97
03/08/20	2	4	26	2	26	26	29	2	2	1	43	1	97	2	2	2	2	2	2	2	2	2	2	2	99	1	99	México	99	2
03/08/20	2	4	21	2	21	21	17	2	2	1	34	1	97	2	2	2	2	2	2	2	2	2	2	2	99	1	99	México	99	2
03/08/20	2	4	15	1	12	15	33	1	97	2	56	1	2	2	2	2	2	2	1	2	2	1	2	2	99	1	99	México	99	97
03/08/20	2	4	15	1	15	15	33	1	97	2	41	1	2	2	2	2	2	2	1	2	2	2	2	2	99	1	99	México	99	97
03/08/20	2	4	9	1	9	9	8	1	97	2	46	1	2	2	2	2	2	2	2	2	2	2	2	2	99	1	99	México	99	97
03/08/20	2	4	26	1	26	26	29	2	2	1	49	1	2	2	2	2	2	2	1	2	2	2	2	2	99	1	99	México	99	2
03/08/20	2	4	15	2	15	15	110	1	97	2	20	1	97	2	2	2	2	2	2	2	2	2	2	2	99	1	99	México	99	97
03/08/20	2	4	15	2	15	15	121	1	97	2	65	1	97	2	2	2	2	2	2	2	2	2	2	1	99	1	99	México	99	97
03/08/20	2	4	15	1	15	15	106	1	97	2	42	1	2	2	2	2	2	2	2	2	2	1	2	2	99	1	99	México	99	97
03/08/20	2	4	9	2	15	15	58	1	97	2	43	1	97	2	1	1	2	2	1	2	2	1	2	2	99	1	99	México	99	97
03/08/20	2	4	9	2	9	9	7	1	97	2	59	1	97	2	1	2	2	2	1	2	2	2	2	2	99	1	99	México	99	97
03/08/20	2	3	27	2	27	27	4	1	97	2	54	1	97	2	2	2	2	2	2	2	2	2	2	2	1	1	99	México	99	97
03/08/20	2	4	15	1	32	15	33	2	2	2	63	1	2	2	1	1	2	2	1	2	1	1	2	2	99	1	99	México	99	2
03/08/20	2	4	23	1	20	23	4	2	1	1	39	1	2	2	2	2	2	2	2	2	2	1	2	2	99	1	99	México	99	2
03/08/20	2	4	9	1	9	9	10	2	2	1	49	1	2	2	2	2	2	2	1	2	2	1	2	2	99	1	99	México	99	2
03/08/20	2	4	15	2	20	15	33	2	2	2	74	1	97	2	2	2	2	2	1	2	1	2	2	2	99	1	99	México	99	2
03/08/20	2	4	21	1	21	21	114	1	97	2	48	1	2	2	2	2	2	2	2	2	2	2	2	2	99	1	99	México	99	97
03/08/20	2	4	26	2	26	26	55	1	97	2	56	1	97	2	2	2	2	2	2	2	2	1	2	2	99	1	99	México	99	97
03/08/20	2	4	15	1	9	15	24	1	97	2	32	1	2	2	2	2	2	2	2	1	2	2	2	2	99	1	99	México	99	97
03/08/20	2	4	13	2	13	13	50	2	2	2	31	1	97	2	1	2	2	2	2	2	2	2	2	2	99	1	99	México	99	2
03/08/20	2	4	14	2	14	14	39	2	2	1	48	1	97	2	1	2	2	2	2	2	2	2	2	2	99	1	99	México	99	2
03/08/20	2	4	19	2	15	19	46	1	97	2	28	1	97	2	2	2	2	2	2	2	2	2	2	2	99	1	99	México	99	97
03/08/20	2	4	2	2	25	2	4	1	97	2	41	1	97	2	2	2	2	2	2	2	2	2	2	2	99	1	99	México	99	97
03/08/20	2	3	27	2	27	27	2	1	97	2	64	1	97	2	1	2	2	2	1	2	2	2	1	2	1	1	99	México	99	97
03/08/20	2	4	13	2	13	13	77	2	2	1	3	1	97	2	2	2	2	2	2	2	2	2	2	2	99	1	99	México	99	2
03/08/20	2	4	9	1	9	9	7	1	97	2	37	1	2	2	2	2	2	2	2	2	2	2	2	2	99	1	99	México	99	97
03/08/20	2	3	25	2	25	25	6	2	2	1	39	1	97	2	1	2	2	2	2	2	2	1	2	2	2	1	99	México	99	2
03/08/20	2	3	27	2	27	27	4	1	97	2	39	1	97	2	2	2	2	2	2	2	2	2	2	2	1	1	99	México	99	97
03/08/20	2	4	15	2	15	15	121	2	2	1	69	1	97	2	2	2	2	2	1	1	2	2	2	1	99	1	99	México	99	2
03/08/20	2	4	15	2	9	9	5	1	97	2	43	1	97	2	2	2	2	2	2	2	2	2	2	2	99	1	99	México	99	97
03/08/20	2	4	30	2	21	30	44	2	2	2	62	1	97	2	1	2	2	2	1	1	2	2	2	2	99	1	99	México	99	2
03/08/20	2	4	15	1	15	15	58	2	2	2	83	1	2	2	2	2	2	2	2	2	2	2	2	2	99	1	99	México	99	2
03/08/20	2	4	2	1	2	2	4	2	2	1	25	1	2	2	2	2	2	2	2	2	2	2	2	2	99	1	99	México	99	2
03/08/20	2	4	15	1	9	15	33	1	97	2	39	1	2	2	2	2	2	2	1	2	2	2	2	2	99	1	99	México	99	97
03/08/20	2	4	23	1	23	23	1	2	2	1	31	1	2	2	2	2	2	2	2	2	2	1	2	2	99	1	99	México	99	2
03/08/20	2	4	15	2	15	15	39	2	2	1	64	1	97	2	2	2	2	2	2	2	2	2	2	2	99	1	99	México	99	2
03/08/20	2	4	26	2	14	26	18	1	97	2	27	1	97	2	2	2	2	2	2	2	2	2	2	2	99	1	99	México	99	97
03/08/20	2	4	13	1	13	13	8	2	2	1	81	1	2	1	2	1	2	2	2	2	2	2	2	2	99	1	99	México	99	2
03/08/20	2	3	15	2	9	15	13	1	97	2	66	1	97	2	2	2	2	2	2	2	2	2	2	2	2	1	99	México	99	97
03/08/20	2	4	9	1	15	9	7	1	97	2	45	1	2	2	2	2	2	2	2	1	2	2	2	2	99	1	99	México	99	97
03/08/20	2	4	30	1	30	30	193	1	97	2	41	1	2	2	2	2	2	2	2	2	2	2	2	2	99	1	99	México	99	97
03/08/20	2	3	2	2	26	2	2	1	97	2	59	1	97	2	2	2	2	2	1	2	2	1	2	2	1	1	99	México	99	97
03/08/20	2	3	2	1	2	2	2	1	97	2	42	1	2	2	2	2	2	2	2	2	2	2	2	2	1	1	99	México	99	97
03/08/20	2	4	9	2	9	9	7	1	97	2	46	1	97	2	2	2	2	2	1	2	2	1	2	2	99	1	99	México	99	97
03/08/20	2	4	15	1	9	9	9	1	97	2	38	1	2	2	2	2	2	2	2	2	2	2	2	2	99	1	99	México	99	97
03/08/20	2	4	9	2	9	9	7	1	97	2	34	1	97	2	2	2	2	2	2	2	2	2	2	2	99	1	99	México	99	97
03/08/20	2	4	15	1	15	9	5	2	2	2	72	1	2	2	2	2	2	2	2	2	2	2	2	2	99	1	99	México	99	2
03/08/20	2	4	28	2	28	28	22	1	97	2	57	1	97	2	2	2	2	2	2	2	2	1	2	1	99	1	99	México	99	97
03/08/20	2	3	27	1	27	27	4	1	97	2	59	1	2	2	2	2	2	2	2	2	2	2	2	2	1	1	99	México	99	97
03/08/20	2	3	15	1	15	15	106	1	97	2	45	1	2	2	2	2	2	2	2	2	2	2	2	2	2	1	99	México	99	97
03/08/20	2	4	30	1	30	30	193	2	2	2	59	1	2	2	1	2	2	2	2	2	2	1	2	2	99	1	99	México	99	2
03/08/20	2	4	9	2	9	9	10	2	2	1	76	1	97	2	2	2	2	2	2	1	2	1	2	2	99	1	99	México	99	2
03/08/20	2	4	9	1	9	9	5	1	97	2	26	1	2	2	2	2	2	2	2	2	2	2	2	1	99	1	99	México	99	97
03/08/20	2	4	15	1	9	15	109	1	97	2	42	1	2	2	2	2	2	2	2	2	2	2	2	2	99	1	99	México	99	97
03/08/20	2	4	9	1	9	9	5	1	97	2	51	1	2	2	2	2	2	2	2	2	2	2	2	2	99	1	99	México	99	97
03/08/20	2	4	15	2	15	15	39	2	2	2	48	1	97	2	2	2	2	2	2	2	2	2	2	2	99	1	99	México	99	2
03/08/20	2	4	9	2	9	9	12	1	97	2	37	1	97	2	2	2	2	2	2	2	2	2	2	2	99	1	99	México	99	97
03/08/20	2	4	9	2	12	9	15	1	97	1	43	1	97	2	2	2	2	2	2	2	2	2	2	2	99	1	99	México	99	97
03/08/20	2	3	27	2	27	27	4	1	97	2	68	1	97	2	1	2	2	2	2	2	2	2	2	2	2	1	99	México	99	97
03/08/20	2	3	27	1	27	27	10	2	2	2	51	1	2	2	2	2	2	2	2	2	2	2	2	2	1	1	99	México	99	2
03/08/20	2	3	27	2	15	27	4	1	97	2	35	1	97	2	2	2	2	2	2	2	2	2	2	2	1	1	99	México	99	97
03/08/20	2	4	30	1	30	30	193	1	97	2	39	1	2	2	2	2	2	2	2	2	2	2	2	2	99	1	99	México	99	97
03/08/20	2	4	21	2	21	21	114	1	97	1	36	1	97	2	2	2	2	2	2	2	2	2	2	2	99	1	99	México	99	97
03/08/20	2	4	9	2	9	9	14	1	97	2	62	1	97	2	2	2	2	2	2	2	2	2	2	2	99	1	99	México	99	97
03/08/20	2	4	28	1	28	28	33	1	97	2	47	1	2	2	2	2	2	2	2	2	2	2	2	2	99	1	99	México	99	97
03/08/20	2	4	9	1	12	9	7	1	97	2	49	1	2	2	2	2	2	2	2	2	2	2	2	2	99	1	99	México	99	97
03/08/20	2	4	9	2	9	9	7	1	97	2	37	1	97	2	2	2	2	2	2	2	2	1	2	2	99	1	99	México	99	97
03/08/20	2	4	25	2	25	25	6	1	97	2	23	1	97	2	2	2	2	2	2	2	2	2	2	2	99	1	99	México	99	97
03/08/20	2	4	9	1	9	9	7	1	97	1	43	1	2	2	1	2	2	2	1	2	2	1	1	2	99	1	99	México	99	97
03/08/20	2	4	14	2	14	14	88	2	2	2	80	1	97	2	2	1	2	2	2	2	2	2	2	2	99	1	99	México	99	2
03/08/20	2	4	26	2	21	26	55	2	2	1	43	1	97	2	2	2	2	2	2	1	2	1	2	2	99	1	99	México	99	2
03/08/20	2	4	15	1	15	15	20	1	97	2	49	1	2	2	2	2	2	2	2	2	2	2	2	2	99	1	99	México	99	97
03/08/20	2	4	26	2	26	26	18	1	97	2	28	1	97	2	2	2	2	2	1	2	2	2	2	2	99	1	99	México	99	97
03/08/20	2	4	30	1	30	30	44	1	97	2	36	1	2	2	2	2	2	2	2	2	2	1	2	2	99	1	99	México	99	97
03/08/20	2	4	30	2	30	30	39	1	97	2	36	1	97	2	2	2	2	2	2	2	2	2	2	2	99	1	99	México	99	97
03/08/20	2	4	9	2	9	9	12	1	97	2	59	1	97	2	2	2	2	2	2	2	2	2	2	2	99	1	99	México	99	97
03/08/20	2	4	25	2	25	25	6	2	2	1	50	1	97	2	1	2	2	2	1	1	2	2	2	2	99	1	99	México	99	2
03/08/20	2	4	2	1	2	2	2	1	97	2	31	1	2	2	2	2	2	2	2	2	2	2	2	2	99	1	99	México	99	97
03/08/20	2	4	10	2	10	8	19	2	2	1	50	1	97	2	1	1	2	2	1	2	2	2	2	1	99	1	99	México	99	2
03/08/20	2	4	15	1	15	15	38	1	97	2	27	1	2	2	2	2	2	2	2	2	2	2	2	2	99	1	99	México	99	97
03/08/20	2	3	27	2	27	27	4	1	97	2	60	1	97	2	2	2	2	2	2	2	2	2	2	2	1	1	99	México	99	97
03/08/20	2	4	15	1	13	15	121	2	2	2	20	1	2	2	1	2	2	2	2	2	2	1	2	2	99	1	99	México	99	2
03/08/20	2	4	13	2	13	13	61	2	2	2	52	1	97	2	2	2	2	2	1	2	2	1	2	2	99	1	99	México	99	2
03/08/20	2	4	30	2	30	30	44	2	2	1	63	1	97	2	1	2	2	2	1	2	2	2	2	2	99	1	99	México	99	2
03/08/20	2	4	21	2	21	21	136	1	97	2	47	1	97	2	2	2	2	2	2	2	2	2	2	2	99	1	99	México	99	97
03/08/20	2	4	15	2	9	9	5	1	97	1	31	1	97	2	2	2	2	2	2	2	2	2	2	2	99	1	99	México	99	97
03/08/20	2	4	2	1	21	2	2	1	97	1	40	1	2	2	2	2	2	2	2	2	2	2	2	2	99	1	99	México	99	97
03/08/20	2	4	30	2	30	30	189	2	2	2	38	1	97	2	2	2	2	2	2	2	2	2	1	2	99	1	99	México	99	2
03/08/20	2	4	15	1	15	15	58	2	2	2	57	1	2	2	2	2	2	2	2	2	2	2	2	2	99	1	99	México	99	2
03/08/20	2	4	30	2	30	30	208	1	97	2	59	1	97	2	2	2	2	2	2	2	2	2	2	2	99	1	99	México	99	97
03/08/20	2	4	15	1	15	15	55	1	97	2	51	1	2	2	2	2	2	2	2	2	2	2	2	2	99	1	99	México	99	97
03/08/20	2	4	9	1	9	9	6	1	97	2	34	1	2	2	2	2	2	2	2	2	2	1	2	2	99	1	99	México	99	97
03/08/20	2	4	9	1	9	9	5	1	97	2	27	1	2	2	2	2	2	2	2	2	2	2	2	2	99	1	99	México	99	97
03/08/20	2	4	9	1	9	15	33	1	97	2	35	1	2	2	2	2	2	2	2	2	2	2	2	2	99	1	99	México	99	97
03/08/20	2	4	15	1	15	15	33	2	2	1	42	1	2	2	2	2	2	2	2	2	2	2	2	2	99	1	99	México	99	2
03/08/20	2	4	31	1	7	31	50	1	97	2	29	1	2	2	2	2	2	2	2	2	2	2	2	2	99	1	99	México	99	97
03/08/20	2	4	9	1	9	9	7	1	97	2	34	1	2	1	2	2	2	2	2	2	2	1	2	2	99	1	99	México	99	97
03/08/20	2	4	12	1	12	12	1	1	97	2	41	1	2	2	2	2	2	2	2	2	2	2	2	2	99	1	99	México	99	97
03/08/20	2	4	15	2	15	9	7	1	97	2	37	1	97	2	2	2	2	2	2	2	2	1	2	1	99	1	99	México	99	97
03/08/20	2	4	19	2	30	19	39	2	2	2	56	1	97	2	2	2	2	2	2	2	2	2	2	1	99	1	99	México	99	2
03/08/20	2	4	13	2	13	13	61	2	2	2	42	1	97	2	2	2	2	2	2	2	2	2	2	2	99	1	99	México	99	2
03/08/20	2	4	15	2	15	15	58	1	97	2	38	1	97	2	2	2	1	2	2	2	2	2	2	2	99	1	99	México	99	97
03/08/20	2	4	9	1	9	9	5	1	97	2	28	1	2	2	2	2	2	2	2	2	2	2	2	1	99	1	99	México	99	97
03/08/20	2	3	27	1	27	27	4	1	97	2	25	1	1	2	2	2	2	2	2	2	2	2	2	2	2	1	99	México	99	97
03/08/20	2	3	15	1	15	15	106	1	97	2	48	1	2	2	2	2	2	2	2	2	2	2	2	1	1	1	99	México	99	97
03/08/20	2	4	27	2	27	27	4	2	2	1	38	1	97	2	2	2	2	2	2	2	2	2	2	2	99	1	99	México	99	2
03/08/20	2	4	17	1	17	17	4	1	97	2	49	1	2	2	2	2	2	2	2	2	2	2	2	2	99	1	99	México	99	97
03/08/20	2	4	9	1	9	9	7	1	97	2	34	1	2	2	2	2	2	2	2	2	2	2	2	2	99	1	99	México	99	97
03/08/20	2	4	9	2	9	9	7	1	97	1	46	1	97	2	2	2	2	2	2	2	2	2	2	2	99	1	99	México	99	97
03/08/20	2	4	14	1	18	14	67	1	97	2	43	1	2	2	2	2	2	2	2	2	2	2	2	2	99	1	99	México	99	97
03/08/20	2	4	9	2	9	15	81	1	97	2	34	1	97	2	2	2	2	2	2	2	2	1	2	2	99	1	99	México	99	97
03/08/20	2	4	17	1	17	17	17	2	2	2	81	1	2	2	2	2	2	2	2	2	2	1	2	2	99	1	99	México	99	2
03/08/20	2	4	15	2	15	15	37	1	97	2	34	1	97	2	2	2	2	2	2	2	2	1	2	2	99	1	99	México	99	97
03/08/20	2	4	16	2	16	16	6	1	97	2	47	1	97	2	2	2	2	2	2	2	2	1	2	2	99	1	99	México	99	97
03/08/20	2	4	7	1	20	7	101	1	97	2	35	1	2	2	2	2	2	2	2	2	2	2	2	2	99	1	99	México	99	97
03/08/20	2	4	9	1	17	9	5	1	97	2	47	1	2	2	2	2	2	2	2	2	2	2	2	2	99	1	99	México	99	97
03/08/20	2	4	9	1	9	9	2	2	2	1	31	1	2	2	2	2	2	2	2	2	2	2	2	2	99	1	99	México	99	2
03/08/20	2	4	9	2	13	9	16	2	2	2	76	1	97	2	2	2	2	2	1	2	2	2	2	2	99	1	99	México	99	2
03/08/20	2	4	7	1	7	7	97	1	97	2	50	1	2	2	2	2	1	2	2	1	2	1	2	2	99	1	99	México	99	97
03/08/20	2	4	2	2	30	2	4	2	2	2	41	1	97	2	2	2	2	2	2	2	2	1	2	2	99	1	99	México	99	2
03/08/20	2	4	15	1	15	15	72	2	2	1	28	1	2	2	2	2	2	2	2	2	2	1	2	2	99	1	99	México	99	2
03/08/20	2	4	9	2	30	9	3	1	97	1	22	1	97	2	2	2	2	2	2	2	2	1	2	1	99	1	99	México	99	97
03/08/20	2	4	6	1	6	6	7	2	2	2	53	1	2	2	2	2	2	2	1	2	2	1	2	2	99	1	99	México	99	2
03/08/20	2	4	9	1	9	9	13	1	97	2	33	1	2	2	2	2	2	2	2	2	2	2	2	2	99	1	99	México	99	97
03/08/20	2	4	14	2	14	14	39	1	97	2	59	1	97	2	2	2	1	2	1	2	2	1	2	2	99	1	99	México	99	97
03/08/20	2	4	9	1	9	15	58	1	97	1	67	1	2	2	2	2	2	2	2	2	2	1	2	2	99	1	99	México	99	97
03/08/20	2	4	9	1	9	9	7	1	97	2	41	1	2	2	1	2	2	2	2	2	2	2	2	2	99	1	99	México	99	97
03/08/20	2	4	30	2	30	30	28	1	97	2	25	1	97	2	2	2	2	2	2	2	2	2	2	2	99	1	99	México	99	97
03/08/20	2	4	8	2	8	8	32	2	2	1	54	1	97	2	1	2	2	2	1	2	1	2	1	2	99	1	99	México	99	2
03/08/20	2	4	2	2	16	2	4	2	2	1	74	1	97	2	1	2	2	2	2	2	2	1	2	1	99	1	99	México	99	2
03/08/20	2	4	9	2	15	9	7	1	97	1	38	1	97	2	2	2	2	2	2	2	2	2	1	2	99	1	99	México	99	97
03/08/20	2	4	9	2	9	9	5	1	97	2	24	1	97	2	2	2	2	2	2	2	2	2	2	1	99	1	99	México	99	97
03/08/20	2	4	15	1	15	15	101	1	97	1	35	1	2	2	2	2	2	2	2	2	2	2	2	2	99	1	99	México	99	97
03/08/20	2	4	14	1	14	14	39	1	97	2	49	1	2	2	2	2	2	2	2	2	2	2	2	2	99	1	99	México	99	97
03/08/20	2	4	30	1	30	30	193	1	97	2	42	1	2	2	2	2	1	2	2	2	2	1	2	2	99	1	99	México	99	97
03/08/20	2	4	15	2	9	15	39	1	97	2	40	1	97	2	2	2	2	2	2	2	2	2	2	2	99	1	99	México	99	97
03/08/20	2	3	15	2	15	15	90	1	97	1	56	1	97	2	2	2	2	2	2	2	2	2	2	2	2	1	99	México	99	97
03/08/20	2	3	15	1	16	15	18	1	97	2	39	1	2	2	2	2	2	2	2	2	2	2	2	2	1	1	99	México	99	97
03/08/20	2	3	2	2	99	2	1	2	2	2	67	2	97	2	1	2	2	2	2	2	1	2	2	2	2	1	2	Estados Unidos de América	99	2
03/08/20	2	3	27	1	27	27	2	1	97	2	80	1	2	2	1	2	2	2	2	2	2	2	2	2	1	1	99	México	99	97
03/08/20	2	4	21	2	21	21	114	2	2	1	77	1	97	2	2	1	2	2	2	2	2	2	2	1	99	1	99	México	99	2
03/08/20	2	4	30	2	30	30	193	1	97	2	34	1	97	2	2	2	2	2	2	2	2	1	2	1	99	1	99	México	99	97
03/08/20	2	3	27	2	27	27	13	1	97	2	38	1	97	2	2	2	2	2	2	2	2	2	2	2	1	1	99	México	99	97
03/08/20	2	3	15	2	15	15	99	1	97	2	51	1	97	2	2	2	2	2	2	2	2	1	2	1	2	1	99	México	99	97
03/08/20	2	3	27	1	27	27	5	2	2	2	48	1	2	2	2	2	2	2	1	2	2	2	2	2	1	1	99	México	99	2
03/08/20	2	3	15	2	15	15	70	1	97	1	51	1	97	2	2	2	2	2	1	2	2	1	2	2	2	1	99	México	99	97
03/08/20	2	3	15	2	15	15	106	1	97	2	57	1	97	2	2	2	2	2	1	2	2	2	2	2	99	1	99	México	99	97
03/08/20	2	3	27	1	27	27	4	1	97	2	40	1	2	2	2	2	2	2	2	2	2	2	2	2	1	1	99	México	99	97
03/08/20	2	4	15	2	15	15	121	1	97	2	71	1	97	2	2	2	2	2	1	2	1	2	2	2	99	1	99	México	99	97
03/08/20	2	3	15	1	15	15	20	1	97	2	27	1	2	2	2	2	2	2	2	2	2	2	2	2	1	1	99	México	99	97
03/08/20	2	3	2	2	2	2	2	2	2	1	35	1	97	2	1	2	2	2	1	2	2	1	2	2	1	1	99	México	99	2
03/08/20	2	4	15	2	15	15	39	2	2	1	56	1	97	2	2	2	2	2	1	2	2	2	2	2	99	1	99	México	99	2
03/08/20	2	4	12	1	12	12	55	2	2	1	58	1	2	2	2	1	2	2	1	2	2	2	2	2	99	1	99	México	99	2
03/08/20	2	4	2	2	14	2	4	2	2	1	74	1	97	2	1	2	2	2	2	2	2	1	2	2	99	1	99	México	99	2
03/08/20	2	3	25	2	25	25	6	2	1	1	57	1	97	2	2	2	2	2	2	2	2	1	2	1	2	1	99	México	99	2
03/08/20	2	3	15	2	15	15	118	2	2	1	60	1	97	2	1	2	2	2	2	2	2	2	2	2	2	1	99	México	99	2
03/08/20	2	4	9	2	9	9	14	1	97	2	57	1	97	2	2	2	2	2	1	2	2	1	2	2	99	1	99	México	99	97
03/08/20	2	4	8	2	26	8	37	2	2	2	47	1	97	2	2	2	2	2	2	2	2	2	2	2	99	1	99	México	99	2
03/08/20	2	4	9	1	9	9	6	1	97	2	40	1	2	2	2	2	2	2	2	2	2	2	2	1	99	1	99	México	99	97
03/08/20	2	4	16	1	16	16	69	2	2	2	58	1	2	2	2	2	2	2	1	2	2	1	2	2	99	1	99	México	99	2
03/08/20	2	4	9	2	9	9	7	1	97	2	30	1	97	2	2	2	2	2	2	1	2	2	2	2	99	1	99	México	99	97
03/08/20	2	4	12	2	12	12	1	2	2	2	45	1	97	2	2	2	2	2	1	2	2	2	2	2	99	1	99	México	99	2
03/08/20	2	4	14	1	14	14	120	1	97	1	42	1	2	2	2	2	2	2	2	2	2	2	2	2	99	1	99	México	99	97
03/08/20	2	4	9	1	9	15	58	2	2	1	62	1	2	2	1	2	2	2	2	2	2	2	2	2	99	1	99	México	99	2
03/08/20	2	3	15	1	15	15	106	2	2	2	40	1	2	2	2	2	2	2	2	2	2	2	2	2	2	1	99	México	99	2
03/08/20	2	4	31	2	31	31	50	1	97	2	39	1	97	2	2	2	2	2	2	2	2	2	2	2	99	1	99	México	99	97
03/08/20	2	4	9	2	9	9	12	2	2	1	84	1	97	2	1	2	2	2	1	2	2	2	2	1	99	1	99	México	99	2
03/08/20	2	3	15	2	15	15	85	2	1	1	51	1	97	2	2	2	2	2	2	2	2	2	2	2	2	1	99	México	99	1
03/08/20	2	4	9	2	30	9	7	2	2	1	30	1	97	2	2	2	2	2	1	2	2	2	2	2	99	1	99	México	99	2
03/08/20	2	4	12	1	12	12	1	1	97	2	39	1	2	2	2	2	2	2	2	2	2	2	2	2	99	1	99	México	99	97
03/08/20	2	4	25	1	25	25	1	1	97	2	32	1	2	2	2	2	2	2	2	2	2	2	2	2	99	1	99	México	99	97
03/08/20	2	4	23	2	23	23	4	2	2	2	56	1	97	2	2	2	2	2	2	2	2	2	2	1	99	1	99	México	99	2
03/08/20	2	4	12	2	12	12	1	1	97	2	40	1	97	2	2	2	2	2	2	2	2	2	2	2	99	1	99	México	99	97
03/08/20	2	4	15	1	15	15	106	1	97	2	35	1	2	2	2	2	2	2	2	2	2	2	2	2	99	1	99	México	99	97
03/08/20	2	4	9	1	9	9	7	1	97	2	34	1	2	2	2	2	2	2	2	2	2	2	2	2	99	1	99	México	99	97
03/08/20	2	4	11	2	9	11	5	2	2	1	38	1	97	2	2	2	2	2	2	2	2	1	2	2	99	1	99	México	99	2
03/08/20	2	4	12	2	12	12	21	1	97	2	27	1	97	2	1	2	2	2	2	2	2	2	2	2	99	1	99	México	99	97
03/08/20	2	4	9	1	9	9	7	1	97	2	43	1	2	2	2	2	2	2	2	2	2	2	2	2	99	1	99	México	99	97
03/08/20	2	4	9	1	9	9	7	2	2	2	66	1	2	2	1	2	2	2	2	2	2	1	2	1	99	1	99	México	99	2
03/08/20	2	4	9	1	9	9	8	1	97	2	27	1	2	2	2	2	2	2	2	2	2	2	2	2	99	1	99	México	99	97
03/08/20	2	4	9	2	9	9	7	1	97	1	74	1	97	2	1	2	2	2	1	2	2	2	2	2	99	1	99	México	99	97
03/08/20	2	4	9	2	15	9	17	2	2	2	46	1	97	2	1	2	2	1	1	1	1	1	2	1	99	1	99	México	99	2
03/08/20	2	3	27	1	27	27	8	2	2	2	84	1	2	2	2	2	2	2	2	2	2	2	2	2	2	1	99	México	99	2
03/08/20	2	3	15	1	15	15	106	1	97	2	42	1	2	2	2	2	2	2	2	2	2	2	2	2	1	1	99	México	99	97
03/08/20	2	4	15	2	15	15	13	2	2	2	55	1	97	2	1	2	2	1	2	2	2	2	2	2	99	1	99	México	99	2
03/08/20	2	4	30	2	30	30	28	1	97	2	50	1	97	2	2	2	2	2	2	2	2	2	2	2	99	1	99	México	99	97
03/08/20	2	4	15	1	15	15	54	1	97	2	42	1	2	2	2	2	2	2	2	2	2	1	2	1	99	1	99	México	99	97
03/08/20	2	4	9	2	9	9	5	1	97	2	35	1	97	2	2	2	2	2	2	2	2	2	2	2	99	1	99	México	99	97
03/08/20	2	4	9	2	9	9	2	1	97	2	48	1	97	2	2	2	1	2	2	2	2	2	2	1	99	1	99	México	99	97
03/08/20	2	4	21	2	21	21	114	1	97	2	27	1	97	2	2	2	2	2	2	2	2	2	2	2	99	1	99	México	99	97
03/08/20	2	4	23	2	23	23	4	1	97	2	27	1	97	2	2	2	2	2	2	2	2	2	2	2	99	1	99	México	99	97
03/08/20	2	4	9	2	9	15	25	2	2	2	42	1	97	2	2	2	2	2	2	2	2	2	2	2	99	1	99	México	99	2
03/08/20	2	3	27	2	27	27	4	1	97	2	50	1	97	2	2	2	2	2	1	2	2	2	2	2	1	1	99	México	99	97
03/08/20	2	4	14	2	32	14	97	2	2	2	46	1	97	2	2	2	2	2	2	2	2	2	2	2	99	1	99	México	99	2
03/08/20	2	4	9	1	9	9	7	2	2	2	55	1	2	2	2	2	2	2	2	2	2	1	2	2	99	1	99	México	99	2
03/08/20	2	4	11	2	11	11	7	1	97	2	35	1	97	2	2	2	2	2	2	2	2	2	2	1	99	1	99	México	99	97
03/08/20	2	3	15	1	15	15	30	1	97	2	43	1	2	2	1	2	2	2	2	2	2	2	2	2	2	1	99	México	99	97
03/08/20	2	3	27	2	27	27	4	1	97	2	53	1	97	2	2	2	2	2	1	2	2	2	2	2	1	1	99	México	99	97
03/08/20	2	4	9	2	15	15	104	2	2	2	61	1	97	2	2	2	2	2	2	2	2	2	2	2	99	1	99	México	99	2
03/08/20	2	4	9	2	9	9	6	1	97	2	45	1	97	2	1	2	2	2	2	1	2	1	2	1	99	1	99	México	99	97
03/08/20	2	4	30	2	30	30	11	2	2	2	51	1	97	2	2	2	2	2	1	2	2	2	2	2	99	1	99	México	99	2
03/08/20	2	4	21	2	15	15	57	2	2	1	35	1	97	2	2	2	2	2	2	2	2	1	2	2	99	1	99	México	99	2
03/08/20	2	4	9	2	20	9	7	2	2	1	46	1	97	2	2	2	2	2	2	2	2	1	2	1	99	1	99	México	99	2
03/08/20	2	4	14	1	5	14	67	1	97	2	43	1	2	2	2	2	2	2	2	2	2	2	2	2	99	1	99	México	99	97
03/08/20	2	4	15	2	15	15	121	2	2	2	58	1	97	2	1	2	2	2	1	2	2	2	2	1	99	1	99	México	99	2
03/08/20	2	3	27	2	27	27	4	1	97	2	51	1	97	2	2	2	2	2	1	2	2	2	2	2	1	1	99	México	99	97
03/08/20	2	4	15	2	15	15	57	1	97	2	28	1	97	2	2	2	2	2	2	1	2	2	2	1	99	1	99	México	99	97
03/08/20	2	4	19	2	19	19	6	1	97	2	29	1	97	2	2	2	2	2	2	2	2	2	2	2	99	1	99	México	99	97
03/08/20	2	4	21	2	21	21	71	2	2	2	71	1	97	2	1	2	2	2	2	1	2	2	2	2	99	1	99	México	99	2
03/08/20	2	4	9	1	9	9	12	2	2	2	56	1	2	2	1	2	2	2	2	2	2	2	2	2	99	1	99	México	99	2
03/08/20	2	4	30	1	30	30	193	1	97	2	32	1	2	2	2	2	2	2	2	2	2	2	2	2	99	1	99	México	99	97
03/08/20	2	4	9	2	9	9	10	1	97	2	51	1	97	2	2	2	2	2	2	2	2	1	2	1	99	1	99	México	99	97
03/08/20	2	4	9	1	9	9	14	1	97	2	47	1	2	2	98	98	98	98	98	98	98	98	98	98	99	1	99	México	99	97
03/08/20	2	4	9	1	9	9	7	2	2	1	71	1	2	2	1	2	1	2	1	2	1	1	1	2	99	1	99	México	99	2
03/08/20	2	4	15	2	15	15	39	2	2	2	32	1	97	2	2	2	2	2	2	2	2	2	2	2	99	1	99	México	99	2
03/08/20	2	4	9	1	9	15	24	1	97	2	28	1	2	2	2	2	1	2	2	2	2	2	2	2	99	1	99	México	99	97
03/08/20	2	4	9	1	9	15	58	1	97	2	38	1	2	2	2	2	2	2	2	2	2	2	2	2	99	1	99	México	99	97
03/08/20	2	4	30	2	30	30	108	1	97	2	28	1	97	2	2	2	2	2	2	2	2	2	2	2	99	1	99	México	99	97
03/08/20	2	4	15	1	9	15	20	2	2	1	72	1	2	2	2	2	2	2	1	2	2	2	2	2	99	1	99	México	99	2
03/08/20	2	4	21	1	21	21	114	1	97	2	36	1	2	2	1	2	2	2	2	2	2	1	2	2	99	1	99	México	99	97
03/08/20	2	4	14	2	15	14	70	1	97	2	39	1	97	2	2	2	2	2	2	2	2	2	2	2	99	1	99	México	99	97
03/08/20	2	4	9	1	15	15	39	2	2	1	16	1	2	2	2	2	2	2	2	2	2	2	2	2	99	1	99	México	99	2
03/08/20	2	4	15	2	15	15	88	2	2	1	78	1	97	2	1	1	2	2	1	2	2	1	2	2	99	1	99	México	99	2
03/08/20	2	4	9	2	9	9	5	1	97	2	52	1	97	2	2	2	2	2	2	2	2	2	2	2	99	1	99	México	99	97
03/08/20	2	4	8	1	8	8	32	1	97	2	34	1	2	2	2	2	2	2	1	2	2	2	2	2	99	1	99	México	99	97
03/08/20	2	4	9	1	9	9	7	1	97	2	74	1	2	2	2	2	2	2	1	2	2	1	2	2	99	1	99	México	99	97
03/08/20	2	4	12	1	12	12	1	1	97	2	57	1	2	2	2	2	2	2	2	2	2	2	2	2	99	1	99	México	99	97
03/08/20	2	4	30	1	30	30	193	1	97	2	41	1	2	2	2	2	2	2	1	2	2	2	2	2	99	1	99	México	99	97
03/08/20	2	4	9	1	9	9	3	1	97	1	72	1	2	2	2	2	2	2	1	2	2	1	2	2	99	1	99	México	99	97
03/08/20	2	4	31	1	31	31	59	1	97	2	49	1	2	2	2	2	2	2	1	2	2	1	2	2	99	1	99	México	99	97
03/08/20	2	4	21	1	21	21	114	1	97	2	52	1	2	2	2	2	2	2	2	2	2	2	2	2	99	1	99	México	99	97
03/08/20	2	4	15	1	15	15	108	2	2	1	68	1	2	2	1	2	2	2	2	2	2	2	2	2	99	1	99	México	99	2
03/08/20	2	4	2	1	2	2	4	2	2	1	31	1	2	2	1	2	2	2	1	2	2	1	2	2	99	1	99	México	99	2
03/08/20	2	4	5	2	5	5	33	2	2	1	68	1	97	2	2	2	2	2	1	2	2	2	2	2	99	1	99	México	99	2
03/08/20	2	4	15	1	18	15	121	2	2	2	78	1	2	2	1	2	2	2	1	2	1	1	2	2	99	1	99	México	99	2
03/08/20	2	4	28	1	28	28	22	2	2	2	20	1	2	2	2	2	2	2	2	1	2	2	2	2	99	1	99	México	99	2
03/08/20	2	4	15	2	15	15	24	1	97	2	31	1	97	2	2	2	2	2	2	2	2	2	2	2	99	1	99	México	99	97
03/08/20	2	4	15	2	9	15	57	1	97	2	30	1	97	2	2	2	2	2	2	2	2	2	2	2	99	1	99	México	99	97
03/08/20	2	4	9	2	9	9	10	1	97	2	56	1	97	2	2	2	2	2	2	2	2	2	2	1	99	1	99	México	99	97
03/08/20	2	4	13	1	13	13	76	2	2	1	59	1	2	2	2	2	2	2	2	2	2	1	2	2	99	1	99	México	99	2
03/08/20	2	4	14	2	14	14	70	2	2	2	36	1	97	2	2	2	2	2	2	1	2	2	2	2	99	1	99	México	99	2
03/08/20	2	4	9	2	9	9	6	2	2	1	48	1	97	2	2	2	2	2	2	2	2	2	2	1	99	1	99	México	99	2
03/08/20	2	4	30	2	30	30	193	2	2	1	77	1	97	2	2	2	2	2	2	1	2	2	2	2	99	1	99	México	99	2
03/08/20	2	4	7	2	7	7	89	1	97	2	50	1	97	2	2	2	2	2	2	2	2	2	2	2	99	1	99	México	99	97
03/08/20	2	4	9	1	15	15	94	2	2	2	46	1	2	2	2	2	2	2	2	2	2	2	2	2	99	1	99	México	99	2
03/08/20	2	4	5	2	5	5	9	1	97	2	1	1	97	2	2	2	2	2	2	1	2	2	2	2	99	1	99	México	99	97
03/08/20	2	4	30	1	30	30	45	1	97	2	48	1	2	2	2	2	2	2	2	2	2	2	2	2	99	1	99	México	99	97
03/08/20	2	4	14	1	14	14	98	1	97	2	41	1	2	2	2	2	2	2	2	2	2	2	2	2	99	1	99	México	99	97
03/08/20	2	4	9	1	9	15	25	1	97	2	50	1	2	2	2	2	2	2	1	2	2	2	2	2	99	1	99	México	99	97
03/08/20	2	4	16	2	16	16	86	1	97	2	60	1	97	2	2	2	2	2	2	2	2	2	2	2	99	1	99	México	99	97
03/08/20	2	4	16	1	16	16	102	1	97	2	51	1	2	2	2	2	2	2	2	2	2	2	2	2	99	1	99	México	99	97
03/08/20	2	4	25	1	25	25	15	2	2	2	70	1	2	2	1	1	2	2	1	2	2	2	2	2	99	1	99	México	99	2
03/08/20	2	4	9	2	9	9	17	2	2	2	54	1	97	2	2	2	2	2	2	2	2	1	2	2	99	1	99	México	99	2
03/08/20	2	4	15	2	15	15	120	2	2	2	54	1	97	2	2	2	2	2	2	2	2	2	2	2	99	1	99	México	99	2
03/08/20	2	4	9	2	9	9	5	1	97	2	35	1	97	2	2	2	2	2	2	2	2	2	2	2	99	1	99	México	99	97
03/08/20	2	4	15	2	15	15	121	2	2	2	44	1	97	2	2	2	2	2	2	2	2	2	2	2	99	1	99	México	99	2
03/08/20	2	4	21	2	21	21	114	2	2	1	46	1	97	2	1	2	2	2	1	2	2	2	2	2	99	1	99	México	99	2
03/08/20	2	4	27	1	27	27	12	2	2	2	28	1	1	2	2	2	2	2	2	2	2	2	2	2	99	1	99	México	99	2
03/08/20	2	3	27	2	27	27	4	1	97	2	66	1	97	2	1	2	2	2	2	2	2	2	2	2	2	1	99	México	99	97
03/08/20	2	4	9	1	11	9	16	2	2	1	80	1	2	2	2	2	2	2	1	2	2	2	2	2	99	1	99	México	99	2
03/08/20	2	4	9	1	9	9	15	1	97	2	33	1	2	2	2	2	2	2	2	2	2	2	2	2	99	1	99	México	99	97
03/08/20	2	4	9	1	9	9	8	2	2	2	21	1	2	2	2	2	2	2	1	2	2	2	1	2	99	1	99	México	99	2
03/08/20	2	4	25	1	25	25	1	1	97	2	62	1	2	2	2	2	2	2	1	2	1	2	2	2	99	1	99	México	99	97
03/08/20	2	4	15	2	15	15	31	2	2	2	65	1	97	2	2	2	2	2	2	2	2	2	2	2	99	1	99	México	99	2
03/08/20	2	4	9	2	15	9	12	1	97	2	26	1	97	2	2	2	2	2	2	2	2	2	2	1	99	1	99	México	99	97
03/08/20	2	4	22	2	9	22	14	1	97	2	48	1	97	2	1	2	1	2	1	2	2	1	2	2	99	1	99	México	99	97
03/08/20	2	4	14	2	16	14	120	1	97	2	37	1	97	2	2	2	2	2	2	2	2	2	2	2	99	1	99	México	99	97
03/08/20	2	4	9	1	9	9	6	1	97	2	36	1	2	2	2	2	2	2	2	2	2	2	2	1	99	1	99	México	99	97
03/08/20	2	4	9	2	9	9	3	1	97	2	34	1	97	2	2	2	2	2	2	2	2	2	2	2	99	1	99	México	99	97
03/08/20	2	4	15	2	15	15	106	1	97	2	41	1	97	2	2	2	2	2	2	1	2	2	2	1	99	1	99	México	99	97
03/08/20	2	4	25	2	25	25	13	2	2	1	65	1	97	2	1	1	2	2	1	2	2	2	2	1	99	1	99	México	99	2
03/08/20	2	4	9	1	9	9	2	1	97	2	50	1	2	2	1	2	2	2	2	2	2	1	2	2	99	1	99	México	99	97
03/08/20	2	4	2	2	2	2	4	2	2	1	58	1	97	2	1	2	2	2	1	2	2	1	2	2	99	1	99	México	99	2
03/08/20	2	4	2	1	2	2	2	1	97	2	42	1	2	2	2	2	2	2	1	2	2	2	2	2	99	1	99	México	99	97
03/08/20	2	4	30	2	30	30	193	1	97	2	53	1	97	2	1	2	2	2	1	2	2	1	2	2	99	1	99	México	99	97
03/08/20	2	4	9	1	9	9	7	1	97	2	29	1	2	2	2	2	2	2	2	2	2	2	2	2	99	1	99	México	99	97
03/08/20	2	4	26	1	26	26	41	1	97	2	45	1	2	2	2	2	2	2	2	2	2	2	2	2	99	1	99	México	99	97
03/08/20	2	3	15	1	9	15	58	2	2	2	47	1	2	2	2	2	2	2	2	2	2	1	2	2	2	1	99	México	99	2
03/08/20	2	4	9	1	9	15	33	2	2	1	40	1	2	2	2	2	2	2	2	2	2	2	2	2	99	1	99	México	99	1
03/08/20	2	4	30	1	30	30	131	2	2	1	44	1	2	2	1	2	2	2	2	2	2	2	2	2	99	1	99	México	99	2
03/08/20	2	4	9	1	9	15	58	1	97	2	39	1	2	2	2	2	2	2	2	2	2	2	2	2	99	1	99	México	99	97
03/08/20	2	4	9	2	9	9	6	2	2	1	45	1	97	2	2	2	2	2	1	2	2	2	2	1	99	1	99	México	99	2
03/08/20	2	4	2	2	2	2	2	1	97	1	14	1	97	2	2	2	2	2	2	2	2	2	2	2	99	1	99	México	99	97
03/08/20	2	4	9	2	9	9	7	1	97	2	55	1	97	2	2	2	2	2	2	2	2	2	2	2	99	1	99	México	99	97
03/08/20	2	4	2	1	10	2	3	2	2	2	67	1	2	2	1	2	2	2	1	2	2	2	2	2	99	1	99	México	99	2
03/08/20	2	4	12	2	12	12	35	2	2	1	71	1	97	2	2	2	2	2	1	2	2	2	2	2	99	1	99	México	99	2
03/08/20	2	4	2	2	2	2	2	1	97	2	30	1	97	2	2	2	2	2	2	2	2	1	2	2	99	1	99	México	99	97
03/08/20	2	4	2	1	9	2	4	2	2	2	58	1	2	2	1	2	2	2	1	2	2	1	1	2	99	1	99	México	99	2
03/08/20	2	4	9	2	9	9	16	2	2	1	50	1	97	2	2	2	2	2	2	2	2	2	2	2	99	1	99	México	99	2
03/08/20	2	4	9	2	13	9	3	1	97	2	74	1	97	2	2	2	2	2	2	2	2	2	2	2	99	1	99	México	99	97
03/08/20	2	4	9	2	9	9	7	2	2	2	69	1	97	2	1	2	2	2	2	2	1	2	2	2	99	1	99	México	99	2
03/08/20	2	4	9	2	9	15	20	2	2	1	37	1	97	2	2	2	2	2	2	2	2	2	2	2	99	1	99	México	99	2
03/08/20	2	4	2	1	10	2	2	1	97	2	52	1	2	2	2	2	2	2	2	2	2	2	2	2	99	1	99	México	99	97
03/08/20	2	4	15	2	9	15	31	1	97	2	34	1	97	2	2	2	2	2	2	2	2	1	2	2	99	1	99	México	99	97
03/08/20	2	4	17	2	17	17	31	2	2	1	72	1	97	2	1	2	2	2	1	2	2	2	2	2	99	1	99	México	99	2
03/08/20	2	4	9	2	9	9	5	2	2	1	69	1	97	2	1	2	2	2	1	2	2	2	2	2	99	1	99	México	99	2
03/08/20	2	4	22	2	22	22	16	1	97	2	55	1	97	2	2	2	2	2	1	2	2	2	2	2	99	1	99	México	99	97
03/08/20	2	4	9	1	9	15	57	1	97	1	34	1	2	2	2	2	2	2	2	2	2	2	2	2	99	1	99	México	99	97
03/08/20	2	4	9	2	99	9	6	1	97	2	40	2	97	2	2	2	2	2	2	2	2	2	2	2	99	1	99	Nicaragua	99	97
03/08/20	2	4	29	1	21	29	27	1	97	2	49	1	2	2	2	2	2	2	2	2	2	2	2	2	99	1	99	México	99	97
03/08/20	2	4	15	2	15	15	95	2	2	2	50	1	97	2	2	2	2	2	2	2	2	1	2	2	99	1	99	México	99	2
03/08/20	2	4	7	1	7	7	40	1	97	2	40	1	2	2	2	2	2	2	2	2	2	2	2	2	99	1	99	México	99	97
03/08/20	2	4	15	1	15	15	106	1	97	2	49	1	2	2	1	2	2	2	2	2	2	1	2	2	99	1	99	México	99	97
03/08/20	2	4	1	1	1	1	1	1	97	2	27	1	2	2	2	2	2	2	2	2	2	2	2	2	99	1	99	México	99	97
03/08/20	2	4	2	2	2	2	4	2	2	1	46	1	97	2	2	2	2	2	2	2	2	1	2	2	99	1	99	México	99	2
03/08/20	2	4	14	1	14	14	39	1	97	2	66	1	2	2	1	1	1	2	1	2	2	1	2	2	99	1	99	México	99	97
03/08/20	2	4	12	2	12	12	1	1	97	2	51	1	97	2	2	2	2	2	2	2	2	2	2	2	99	1	99	México	99	97
03/08/20	2	4	15	2	11	15	33	2	2	1	90	1	97	2	2	2	2	2	2	2	2	2	2	2	99	1	99	México	99	2
03/08/20	2	4	26	2	26	26	18	1	97	2	22	1	97	2	2	2	2	2	2	2	2	2	2	2	99	1	99	México	99	97
03/08/20	2	4	15	1	9	15	20	1	97	2	47	1	2	2	2	2	2	2	2	2	2	2	2	2	99	1	99	México	99	97
03/08/20	2	4	9	2	12	9	17	1	97	2	37	1	97	2	2	2	2	2	2	2	2	2	2	2	99	1	99	México	99	97
03/08/20	2	4	26	2	26	26	55	1	97	2	39	1	97	2	2	2	2	2	1	2	2	2	2	2	99	1	99	México	99	97
03/08/20	2	4	19	1	5	19	26	2	2	1	51	1	2	2	1	2	2	2	1	2	2	2	2	2	99	1	99	México	99	2
03/08/20	2	4	14	2	18	14	67	1	97	2	41	1	97	2	2	2	2	2	2	2	2	1	2	2	99	1	99	México	99	97
03/08/20	2	4	9	1	9	9	12	2	2	1	64	1	2	2	1	2	2	2	1	2	2	2	2	2	99	1	99	México	99	2
03/08/20	2	4	26	2	22	26	30	1	97	2	75	1	97	2	2	2	2	2	1	2	1	2	2	2	99	1	99	México	99	97
03/08/20	2	4	15	2	9	9	17	2	2	1	49	1	97	2	2	2	2	2	2	2	2	2	2	2	99	1	99	México	99	2
03/08/20	2	4	9	1	9	9	12	1	97	2	43	1	2	2	2	2	2	2	2	2	2	1	2	2	99	1	99	México	99	97
03/08/20	2	4	9	2	15	9	5	1	97	2	40	1	97	2	2	2	2	2	2	2	2	1	2	1	99	1	99	México	99	97
03/08/20	2	4	2	2	5	2	1	1	97	2	41	1	97	2	1	2	2	2	1	2	2	1	2	2	99	1	99	México	99	97
03/08/20	2	4	21	2	21	21	114	1	97	2	44	1	97	2	2	2	2	2	2	2	2	2	2	2	99	1	99	México	99	97
03/08/20	2	4	9	2	9	9	2	2	1	1	65	1	97	2	1	2	2	2	2	2	2	2	2	2	99	1	99	México	99	2
03/08/20	2	4	25	1	25	25	1	1	97	2	47	1	2	2	2	2	2	2	2	2	2	2	2	2	99	1	99	México	99	97
03/08/20	2	4	15	1	15	15	24	1	97	2	39	1	2	2	1	2	2	2	2	2	2	2	2	2	99	1	99	México	99	97
03/08/20	2	4	9	2	9	9	7	1	97	2	72	1	97	2	1	2	2	2	1	2	2	2	2	1	99	1	99	México	99	97
03/08/20	2	4	15	1	15	15	95	2	2	1	74	1	2	2	2	2	2	2	2	2	2	2	2	2	99	1	99	México	99	2
03/08/20	2	4	26	1	14	26	18	1	97	2	39	1	2	2	2	2	1	2	2	1	2	2	2	2	99	1	99	México	99	97
03/08/20	2	4	14	1	14	14	93	2	2	2	74	1	2	2	2	2	2	2	2	1	2	1	2	1	99	1	99	México	99	2
03/08/20	2	4	9	2	9	15	39	1	97	2	42	1	97	2	2	2	2	2	2	2	2	2	2	2	99	1	99	México	99	97
03/08/20	2	4	21	2	21	21	114	1	97	2	80	1	97	2	2	2	2	2	2	2	2	2	2	2	99	1	99	México	99	97
03/08/20	2	4	9	2	9	9	5	1	97	2	30	1	97	2	2	2	2	2	2	2	2	2	2	2	99	1	99	México	99	97
03/08/20	2	4	25	2	25	25	6	2	2	2	72	1	97	2	1	2	2	2	1	2	2	2	2	2	99	1	99	México	99	2
03/08/20	2	4	9	2	9	9	16	2	2	2	62	1	97	2	2	2	2	2	2	1	2	2	2	2	99	1	99	México	99	2
03/08/20	2	4	12	2	12	12	1	1	97	2	59	1	97	2	2	2	2	2	1	2	2	2	2	2	99	1	99	México	99	97
03/08/20	2	4	9	1	9	13	48	1	97	1	53	1	2	2	2	2	2	2	2	1	1	1	2	2	99	1	99	México	99	97
03/08/20	2	4	9	2	9	15	104	1	97	2	45	1	97	1	2	2	2	2	2	2	2	2	2	2	99	1	99	México	99	97
03/08/20	2	4	2	1	16	2	4	2	2	1	62	1	2	2	2	2	2	2	1	2	2	2	2	2	99	1	99	México	99	2
03/08/20	2	4	9	2	9	15	104	1	97	2	80	1	97	2	1	2	2	2	1	2	2	2	2	2	99	1	99	México	99	97
03/08/20	2	4	30	1	30	30	193	2	2	2	71	1	2	2	1	2	2	2	1	2	2	2	2	2	99	1	99	México	99	2
03/08/20	2	4	15	2	9	15	54	1	97	2	49	1	97	2	2	2	2	2	2	2	2	2	2	2	99	1	99	México	99	97
03/08/20	2	4	15	1	15	15	60	1	97	2	36	1	2	2	2	2	2	2	2	2	2	2	2	2	99	1	99	México	99	97
03/08/20	2	4	1	1	1	1	1	1	97	2	34	1	2	2	2	2	2	2	2	2	2	2	2	2	99	1	99	México	99	97
03/08/20	2	4	9	2	9	15	121	1	97	1	40	1	97	2	1	2	2	2	1	2	2	2	2	2	99	1	99	México	99	97
03/08/20	2	4	30	2	30	30	193	2	2	2	71	1	97	2	2	2	2	2	2	2	2	2	2	2	99	1	99	México	99	2
03/08/20	2	4	21	2	21	21	15	1	97	1	57	1	97	2	1	2	2	2	2	2	2	2	2	2	99	1	99	México	99	97
03/08/20	2	4	9	1	13	9	15	1	97	1	45	1	2	2	2	2	2	2	2	2	2	1	2	2	99	1	99	México	99	97
03/08/20	2	4	15	2	15	15	99	1	97	2	57	1	97	2	2	2	2	2	2	2	2	2	2	2	99	1	99	México	99	97
03/08/20	2	4	2	2	2	2	4	2	2	1	54	1	97	2	2	2	2	2	2	2	2	2	2	2	99	1	99	México	99	2
03/08/20	2	4	19	1	28	19	39	1	97	1	78	1	2	2	1	2	2	2	1	2	1	1	1	2	99	1	99	México	99	97
03/08/20	2	4	2	2	2	2	1	2	2	1	45	1	97	2	1	2	2	2	2	2	2	2	2	1	99	1	99	México	99	2
03/08/20	2	4	13	2	13	13	67	2	2	2	33	1	97	2	2	2	2	2	2	2	2	2	2	2	99	1	99	México	99	2
03/08/20	2	4	21	2	21	21	15	1	97	2	53	1	97	2	2	2	2	2	1	2	2	1	2	2	99	1	99	México	99	97
03/08/20	2	4	9	1	9	15	58	1	97	2	32	1	2	2	2	2	2	2	2	2	2	2	2	2	99	1	99	México	99	97
03/08/20	2	4	12	2	12	12	1	1	97	2	30	1	97	2	2	2	2	2	2	2	2	2	2	2	99	1	99	México	99	97
03/08/20	2	4	23	2	23	23	5	1	97	2	38	1	97	2	2	2	2	2	2	2	2	2	2	2	99	1	99	México	99	97
03/08/20	2	4	9	2	9	9	16	1	97	2	38	1	97	2	2	2	2	2	2	1	2	2	2	2	99	1	99	México	99	97
03/08/20	2	4	9	1	15	9	17	2	2	1	50	1	2	2	2	2	1	2	1	2	2	2	2	2	99	1	99	México	99	2
03/08/20	2	4	26	1	25	26	18	2	2	2	83	1	2	2	1	2	2	2	1	1	2	2	1	2	99	1	99	México	99	2
03/08/20	2	4	21	2	21	21	114	1	97	2	20	1	97	2	2	2	2	2	2	2	2	2	2	2	99	1	99	México	99	97
03/08/20	2	4	30	2	30	30	86	1	97	2	52	1	97	2	1	2	2	2	2	2	2	2	2	2	99	1	99	México	99	97
03/08/20	2	4	15	2	15	15	99	1	97	2	21	1	97	2	2	2	2	2	2	2	2	2	2	2	99	1	99	México	99	97
03/08/20	2	3	15	2	15	15	106	2	2	1	24	1	97	2	2	2	2	2	2	2	2	2	2	2	2	1	99	México	99	2
03/08/20	2	3	27	2	27	27	4	1	97	2	59	1	97	2	2	2	2	2	2	2	2	2	2	2	1	1	99	México	99	97
03/08/20	2	4	15	1	15	15	60	1	97	2	25	1	2	2	2	2	2	2	2	2	2	1	2	2	99	1	99	México	99	97
03/08/20	2	4	23	2	27	23	5	1	97	2	42	1	97	2	2	2	2	2	2	2	2	1	2	2	99	1	99	México	99	97
03/08/20	2	4	23	2	15	23	5	1	97	2	37	1	97	2	2	2	2	2	2	2	2	2	2	2	99	1	99	México	99	97
03/08/20	2	4	2	1	13	2	4	2	2	1	41	1	2	2	2	2	2	2	1	1	2	2	2	2	99	1	99	México	99	2
03/08/20	2	4	9	1	16	9	6	1	97	2	65	1	2	2	2	2	2	2	1	2	2	1	2	2	99	1	99	México	99	97
03/08/20	2	4	9	2	9	9	15	1	97	2	26	1	97	2	2	2	2	2	1	2	2	2	2	2	99	1	99	México	99	97
03/08/20	2	4	17	1	17	17	31	1	97	2	38	1	2	2	2	2	2	2	2	2	2	2	2	2	99	1	99	México	99	97
03/08/20	2	4	25	1	25	25	6	1	97	2	50	1	2	2	2	2	2	2	2	2	2	2	2	2	99	1	99	México	99	97
03/08/20	2	4	9	2	9	9	5	2	2	1	67	1	97	2	1	2	2	2	1	2	2	2	2	2	99	1	99	México	99	2
03/08/20	2	4	15	2	9	15	39	2	2	2	60	1	97	2	2	2	2	2	2	2	2	2	2	2	99	1	99	México	99	2
03/08/20	2	4	12	2	12	12	1	1	97	2	47	1	97	2	2	2	2	2	2	2	2	2	2	2	99	1	99	México	99	97
03/08/20	2	4	15	1	15	9	11	1	97	2	37	1	2	2	1	2	2	2	2	2	2	2	2	2	99	1	99	México	99	97
03/08/20	2	4	25	2	25	25	15	2	2	1	65	1	97	2	2	2	2	2	1	2	1	1	2	2	99	1	99	México	99	2
03/08/20	2	4	30	2	30	30	193	1	97	2	49	1	97	2	1	2	2	2	1	2	2	2	2	2	99	1	99	México	99	97
03/08/20	2	4	9	2	15	9	2	2	2	1	84	1	97	2	1	2	2	2	1	2	1	2	2	2	99	1	99	México	99	2
03/08/20	2	4	9	2	31	9	3	2	2	1	62	1	97	2	1	2	2	2	2	1	2	2	2	2	99	1	99	México	99	2
03/08/20	2	4	14	2	14	14	39	2	2	1	57	1	97	2	2	2	2	2	2	1	2	2	2	1	99	1	99	México	99	2
03/08/20	2	4	11	1	11	11	20	1	97	2	36	1	2	2	2	2	2	2	2	2	2	2	2	2	99	1	99	México	99	97
03/08/20	2	4	9	1	30	9	13	1	97	2	57	1	2	2	2	2	2	2	1	1	2	1	2	2	99	1	99	México	99	97
03/08/20	2	4	25	2	25	25	1	2	2	1	39	1	97	2	2	2	2	2	2	2	2	2	2	2	99	1	99	México	99	2
03/08/20	2	4	30	2	30	30	131	1	97	2	29	1	97	2	2	2	1	2	2	2	2	2	2	2	99	1	99	México	99	97
03/08/20	2	4	9	1	9	9	7	1	97	1	76	1	2	2	2	2	2	2	2	2	2	2	2	2	99	1	99	México	99	97
03/08/20	2	4	9	2	15	9	7	1	97	1	52	1	97	2	1	2	2	2	2	2	2	1	2	2	99	1	99	México	99	97
03/08/20	2	4	30	2	30	30	44	1	97	2	39	1	97	2	2	2	2	2	2	2	2	1	2	2	99	1	99	México	99	97
03/08/20	2	4	2	1	2	2	4	1	97	2	24	1	2	2	2	2	2	2	2	2	2	2	2	2	99	1	99	México	99	97
03/08/20	2	4	25	1	25	25	12	1	97	2	35	1	2	2	2	2	2	2	2	2	2	2	2	2	99	1	99	México	99	97
03/08/20	2	4	9	2	9	9	7	1	97	2	31	1	97	2	2	2	2	2	2	2	2	2	2	2	99	1	99	México	99	97
03/08/20	2	4	2	2	18	2	4	2	2	2	78	1	97	2	1	2	2	2	1	2	2	2	2	2	99	1	99	México	99	2
03/08/20	2	4	9	1	15	9	10	1	97	2	50	1	2	2	1	2	2	2	2	1	2	2	2	2	99	1	99	México	99	97
03/08/20	2	4	30	2	30	30	131	1	97	2	24	1	97	2	2	2	2	2	2	2	2	2	2	2	99	1	99	México	99	97
03/08/20	2	4	21	2	21	21	114	1	97	2	38	1	97	2	2	2	2	2	1	2	2	2	2	2	99	1	99	México	99	97
03/08/20	2	4	2	1	2	2	2	1	97	2	33	1	2	2	2	2	2	2	2	2	2	1	2	2	99	1	99	México	99	97
03/08/20	2	4	8	1	8	8	21	2	2	2	50	1	2	2	2	2	2	2	2	2	2	2	2	2	99	1	99	México	99	2
03/08/20	2	4	9	1	9	9	6	1	97	2	70	1	2	2	1	2	2	2	1	2	2	2	2	2	99	1	99	México	99	97
03/08/20	2	4	14	1	14	14	24	2	2	1	73	1	2	2	1	2	2	2	1	2	2	1	2	2	99	1	99	México	99	2
03/08/20	2	4	21	2	21	21	132	1	97	2	35	1	97	2	2	2	2	2	2	2	2	2	2	1	99	1	99	México	99	97
03/08/20	2	4	9	1	9	9	14	2	2	1	43	1	2	2	2	2	2	2	2	1	2	2	2	2	99	1	99	México	99	2
03/08/20	2	4	9	1	15	9	2	1	97	2	26	1	2	2	1	2	2	2	2	2	2	2	2	2	99	1	99	México	99	97
03/08/20	2	4	30	1	30	30	118	1	97	2	42	1	2	2	2	2	2	2	2	2	2	2	2	2	99	1	99	México	99	97
03/08/20	2	4	9	1	9	9	15	1	97	2	39	1	2	2	2	2	1	2	2	1	2	2	2	2	99	1	99	México	99	97
03/08/20	2	4	14	2	18	14	67	1	97	2	34	1	97	2	2	2	2	2	2	2	2	2	2	2	99	1	99	México	99	97
03/08/20	2	4	9	2	15	9	10	2	2	1	62	1	97	2	1	2	2	2	1	2	2	2	2	1	99	1	99	México	99	2
03/08/20	2	4	9	2	9	9	7	1	97	2	67	1	97	2	2	2	2	2	1	2	2	1	2	1	99	1	99	México	99	97
03/08/20	2	4	2	2	18	2	4	1	97	2	63	1	97	2	2	2	2	2	2	2	2	2	2	2	99	1	99	México	99	97
03/08/20	2	4	2	2	26	2	4	2	2	1	51	1	97	2	2	2	2	2	2	2	2	2	2	2	99	1	99	México	99	2
03/08/20	2	4	9	2	9	9	15	2	2	2	46	1	97	2	2	2	2	2	2	2	2	2	2	1	99	1	99	México	99	2
03/08/20	2	4	15	1	9	15	104	1	97	2	39	1	2	2	2	2	2	2	2	1	2	2	2	2	99	1	99	México	99	97
03/08/20	2	4	9	2	9	9	7	1	97	2	40	1	97	2	2	2	2	2	2	2	2	1	2	1	99	1	99	México	99	97
03/08/20	2	4	28	1	28	28	33	1	97	2	21	1	2	2	2	2	2	2	2	2	2	2	2	2	99	1	99	México	99	97
03/08/20	2	4	15	2	30	15	121	2	2	2	35	1	97	2	2	2	2	2	2	2	2	2	2	2	99	1	99	México	99	2
03/08/20	2	4	9	2	9	15	58	1	97	2	14	1	97	2	2	2	2	2	2	1	2	2	2	2	99	1	99	México	99	97
03/08/20	2	4	9	2	9	15	57	1	97	1	44	1	97	2	2	2	2	2	2	2	2	2	2	2	99	1	99	México	99	97
03/08/20	2	4	30	2	30	30	141	2	2	1	65	1	97	2	2	2	2	2	2	2	2	2	2	2	99	1	99	México	99	2
03/08/20	2	4	30	1	30	30	44	1	97	2	28	1	2	2	2	2	2	2	2	2	2	2	2	2	99	1	99	México	99	97
03/08/20	2	4	9	1	20	9	3	2	2	1	71	1	2	2	2	2	2	2	1	2	2	2	2	2	99	1	99	México	99	2
03/08/20	2	4	12	2	12	12	35	1	97	2	53	1	97	2	2	2	2	2	1	2	2	2	2	2	99	1	99	México	99	97
03/08/20	2	4	23	2	9	23	5	1	97	2	42	1	97	2	2	2	2	2	2	2	2	2	2	2	99	1	99	México	99	97
03/08/20	2	4	30	2	30	30	193	1	97	2	28	1	97	2	2	2	2	2	2	2	2	2	2	2	99	1	99	México	99	97
03/08/20	2	4	9	2	12	9	5	2	2	1	62	1	97	2	2	2	2	2	2	2	2	2	2	2	99	1	99	México	99	2
03/08/20	2	4	9	2	9	9	7	2	2	1	53	1	97	2	1	2	2	2	1	2	2	2	2	2	99	1	99	México	99	2
03/08/20	2	4	15	2	15	15	54	1	97	2	56	1	97	2	2	2	2	2	2	2	2	1	2	2	99	1	99	México	99	97
03/08/20	2	4	9	1	9	9	16	2	2	1	67	1	2	2	2	2	2	2	2	1	2	2	2	2	99	1	99	México	99	2
03/08/20	2	4	9	1	15	15	33	2	2	2	0	1	2	2	2	2	2	2	2	1	2	2	2	2	99	1	99	México	99	1
03/08/20	2	4	9	2	15	9	6	1	97	2	37	1	97	2	2	2	2	2	2	2	2	2	2	2	99	1	99	México	99	97
03/08/20	2	4	9	1	9	9	10	1	97	2	27	1	2	2	2	2	1	2	2	2	2	2	2	2	99	1	99	México	99	97
03/08/20	2	4	31	1	31	31	38	1	97	1	76	1	2	2	2	2	2	2	2	2	2	2	2	2	99	1	99	México	99	97
03/08/20	2	4	9	1	9	13	69	1	97	2	49	1	2	2	2	2	2	2	1	2	2	1	2	2	99	1	99	México	99	97
03/08/20	2	4	15	1	9	15	109	2	2	1	30	1	2	2	2	2	2	2	2	2	2	2	2	2	99	1	99	México	99	2
03/08/20	2	4	27	2	27	27	4	1	97	2	40	1	97	2	2	2	2	2	2	2	2	2	2	2	99	1	99	México	99	97
03/08/20	2	4	11	2	11	11	7	2	2	2	64	1	97	2	1	2	2	2	1	2	2	2	2	2	99	1	99	México	99	2
03/08/20	2	4	12	1	12	12	1	1	97	2	36	1	2	2	2	2	2	2	2	2	2	2	2	2	99	1	99	México	99	97
03/08/20	2	4	9	1	9	15	33	1	97	1	41	1	2	2	2	2	2	2	2	2	2	1	2	2	99	1	99	México	99	97
03/08/20	2	4	9	2	9	15	58	2	2	1	70	1	97	2	2	2	2	2	2	2	2	2	2	2	99	1	99	México	99	2
03/08/20	2	4	9	1	15	9	2	1	97	2	46	1	2	2	2	2	2	2	2	2	2	2	2	2	99	1	99	México	99	97
03/08/20	2	4	4	2	4	4	2	1	97	2	46	1	97	2	2	2	2	2	2	2	2	1	2	2	99	1	99	México	99	97
03/08/20	2	4	14	1	14	14	101	1	97	2	23	1	2	2	2	2	2	2	2	2	2	2	2	2	99	1	99	México	99	97
03/08/20	2	4	7	2	7	7	40	1	97	2	23	1	97	2	2	2	2	2	2	2	2	2	2	2	99	1	99	México	99	97
03/08/20	2	4	9	2	9	9	8	1	97	2	40	1	97	2	2	2	2	1	2	2	2	2	2	2	99	1	99	México	99	97
03/08/20	2	4	9	1	9	9	2	1	97	2	52	1	2	2	1	2	2	2	1	2	2	2	2	2	99	1	99	México	99	97
03/08/20	2	4	30	1	30	30	193	2	2	1	88	1	2	2	2	2	2	2	1	2	1	2	2	2	99	1	99	México	99	2
03/08/20	2	4	9	2	9	9	15	1	97	2	60	1	97	2	1	2	2	2	1	2	2	1	2	2	99	1	99	México	99	97
03/08/20	2	4	9	2	9	15	42	1	97	2	60	1	97	2	2	2	2	2	2	2	2	2	2	1	99	1	99	México	99	97
03/08/20	2	4	9	1	9	9	13	1	97	2	23	1	2	2	2	2	2	2	2	2	2	2	2	2	99	1	99	México	99	97
03/08/20	2	4	2	1	2	2	2	1	97	2	28	1	2	2	2	2	2	2	2	1	2	2	2	2	99	1	99	México	99	97
03/08/20	2	4	28	2	28	28	41	1	97	2	22	1	97	2	2	2	2	2	2	2	2	2	2	2	99	1	99	México	99	97
03/08/20	2	4	12	1	12	12	55	2	2	1	41	1	2	2	1	2	2	2	1	2	2	2	2	2	99	1	99	México	99	2
03/08/20	2	4	15	2	15	9	17	1	97	2	50	1	97	2	2	2	2	2	2	2	2	2	2	2	99	1	99	México	99	97
03/08/20	2	4	15	1	13	15	60	1	97	2	41	1	2	2	2	2	2	2	2	2	2	2	2	2	99	1	99	México	99	97
03/08/20	2	4	30	2	30	30	193	1	97	2	40	1	97	2	2	2	2	2	2	2	2	2	2	2	99	1	99	México	99	97
03/08/20	2	4	15	2	15	15	31	2	2	2	63	1	97	2	2	2	2	2	2	2	2	2	2	2	99	1	99	México	99	2
03/08/20	2	4	31	1	31	31	50	1	97	2	46	1	2	2	2	2	2	2	2	1	2	2	2	2	99	1	99	México	99	97
03/08/20	2	4	26	2	26	26	55	2	2	2	63	1	97	2	2	2	2	2	2	2	2	2	2	2	99	1	99	México	99	2
03/08/20	2	4	15	2	15	15	76	1	97	2	28	1	97	2	1	2	2	2	2	2	2	1	2	1	99	1	99	México	99	97
03/08/20	2	4	15	1	9	15	25	1	97	1	34	1	2	2	2	2	2	2	2	2	2	2	2	2	99	1	99	México	99	97
03/08/20	2	4	9	1	9	15	104	1	97	2	35	1	2	2	2	2	2	2	2	2	2	2	2	2	99	1	99	México	99	97
03/08/20	2	4	9	2	9	15	109	1	97	2	32	1	97	2	2	2	2	2	2	2	2	2	2	2	99	1	99	México	99	97
03/08/20	2	4	9	2	9	9	7	2	2	1	56	1	97	2	2	2	2	2	2	2	2	2	2	2	99	1	99	México	99	2
03/08/20	2	4	15	1	15	15	51	1	97	2	54	1	2	2	2	2	2	2	1	2	2	1	2	2	99	1	99	México	99	97
03/08/20	2	4	9	2	9	9	7	2	2	1	61	1	97	2	2	2	2	2	2	2	2	2	2	2	99	1	99	México	99	2
03/08/20	2	4	26	1	2	26	55	2	2	2	72	1	2	2	2	2	2	2	2	2	2	2	2	2	99	1	99	México	99	2
03/08/20	2	4	31	1	31	31	50	1	97	2	30	1	2	2	2	2	2	2	2	2	2	2	2	2	99	1	99	México	99	97
03/08/20	2	4	8	2	8	8	37	2	2	1	46	1	97	2	2	2	2	2	2	2	2	2	2	2	99	1	99	México	99	2
03/08/20	2	4	29	1	29	29	33	2	2	2	65	1	2	2	1	2	2	2	1	2	2	1	2	2	99	1	99	México	99	2
03/08/20	2	4	15	1	9	9	6	1	97	2	52	1	2	2	1	2	2	2	1	2	2	1	2	2	99	1	99	México	99	97
03/08/20	2	4	9	2	9	9	5	2	2	1	64	1	97	2	2	2	2	2	2	2	2	2	2	2	99	1	99	México	99	2
03/08/20	2	4	15	1	20	15	121	1	97	2	40	1	2	2	2	2	2	2	2	2	2	2	2	2	99	1	99	México	99	97
03/08/20	2	4	21	2	21	21	114	1	97	2	49	1	97	2	2	2	2	2	2	2	2	2	2	2	99	1	99	México	99	97
03/08/20	2	4	25	1	25	25	6	1	97	2	59	1	2	2	2	2	2	2	1	2	2	2	2	2	99	1	99	México	99	97
03/08/20	2	4	15	2	11	15	33	2	2	1	77	1	97	2	2	2	2	2	2	1	2	2	2	1	99	1	99	México	99	2
03/08/20	2	4	28	2	30	28	27	2	2	1	49	1	97	2	1	2	2	2	2	2	2	2	2	2	99	1	99	México	99	2
03/08/20	2	4	15	2	9	15	39	2	2	1	54	1	97	2	2	2	2	2	1	2	2	2	2	2	99	1	99	México	99	2
03/08/20	2	4	19	2	19	19	26	2	2	2	52	1	97	2	1	2	2	2	1	2	2	1	2	2	99	1	99	México	99	1
03/08/20	2	4	30	1	30	30	108	2	2	2	66	1	2	2	2	2	2	2	1	2	2	2	2	2	99	1	99	México	99	2
03/08/20	2	3	27	1	27	27	4	2	2	2	50	1	2	2	2	2	2	2	2	2	2	2	2	2	1	1	99	México	99	2
03/08/20	2	4	15	2	9	9	5	1	97	2	35	1	97	2	2	2	2	2	2	2	2	2	2	2	99	1	99	México	99	97
03/08/20	2	4	25	2	25	25	6	1	97	2	41	1	97	2	2	2	2	2	2	2	2	2	2	2	99	1	99	México	99	97
03/08/20	2	4	2	2	2	2	2	2	2	2	42	1	97	2	2	2	2	2	1	2	2	2	2	2	99	1	99	México	99	2
03/08/20	2	4	26	1	26	26	18	1	97	2	46	1	2	2	1	2	2	2	2	2	2	2	2	2	99	1	99	México	99	97
03/08/20	2	4	12	2	12	12	1	1	97	2	48	1	97	2	2	2	2	2	2	2	2	2	2	1	99	1	99	México	99	97
03/08/20	2	4	12	2	12	12	1	1	97	2	59	1	97	2	2	2	2	2	2	2	2	2	2	2	99	1	99	México	99	97
03/08/20	2	4	9	2	9	9	10	2	2	2	7	1	97	2	2	2	2	1	2	1	2	2	2	2	99	1	99	México	99	2
03/08/20	2	4	15	2	15	15	104	1	97	2	47	1	97	2	1	2	2	1	2	2	2	2	2	2	99	1	99	México	99	97
03/08/20	2	4	30	2	30	30	193	2	1	2	57	1	97	2	1	2	2	2	1	2	2	2	2	2	99	1	99	México	99	2
03/08/20	2	4	12	2	12	12	1	1	97	2	30	1	97	2	2	2	2	2	2	2	2	2	2	2	99	1	99	México	99	97
03/08/20	2	4	5	2	5	5	9	1	97	2	25	1	97	2	2	2	2	2	2	2	2	2	2	2	99	1	99	México	99	97
03/08/20	2	4	6	2	12	6	7	2	2	1	76	1	97	2	2	2	2	2	1	2	2	2	2	2	99	1	99	México	99	2
03/08/20	2	4	9	1	9	9	8	1	97	2	41	1	2	2	2	2	2	1	2	2	2	2	2	2	99	1	99	México	99	97
03/08/20	2	4	14	2	14	14	67	1	97	2	42	1	97	2	2	2	2	2	2	2	2	2	2	2	99	1	99	México	99	97
03/08/20	2	4	9	1	9	9	7	1	97	2	42	1	2	2	2	2	2	2	1	2	2	2	2	2	99	1	99	México	99	97
03/08/20	2	4	30	1	30	30	193	1	97	1	61	1	2	2	2	2	2	2	2	2	2	2	2	2	99	1	99	México	99	97
03/08/20	2	4	13	1	13	13	8	2	2	1	67	1	2	2	2	2	2	2	2	2	2	1	2	2	99	1	99	México	99	2
03/08/20	2	4	15	2	9	15	31	1	97	2	33	1	97	2	2	2	2	2	2	2	2	1	2	1	99	1	99	México	99	97
03/08/20	2	4	9	1	9	9	3	2	2	2	46	1	2	2	2	2	2	2	2	2	2	2	2	2	99	1	99	México	99	2
03/08/20	2	4	31	2	31	31	101	1	97	1	37	1	97	2	2	2	2	2	2	2	2	2	2	2	99	1	99	México	99	97
03/08/20	2	4	9	2	9	9	5	1	97	2	42	1	97	2	1	2	2	2	2	2	2	1	2	1	99	1	99	México	99	97
03/08/20	2	4	9	2	9	9	2	1	97	2	36	1	97	2	2	2	2	2	2	2	2	2	2	2	99	1	99	México	99	97
03/08/20	2	4	25	2	8	25	1	2	2	2	59	1	97	2	2	2	2	2	2	1	2	2	2	2	99	1	99	México	99	2
03/08/20	2	4	12	1	12	12	1	1	97	2	39	1	2	2	2	2	2	2	2	2	2	2	2	2	99	1	99	México	99	97
03/08/20	2	4	15	2	15	15	58	2	2	1	74	1	97	2	2	2	2	2	2	2	2	2	2	2	99	1	99	México	99	2
03/08/20	2	4	30	1	30	30	193	1	97	2	28	1	2	2	2	2	2	2	2	2	2	2	2	2	99	1	99	México	99	97
03/08/20	2	4	21	2	21	21	19	2	2	2	43	1	97	2	2	2	2	2	1	2	2	2	2	2	99	1	99	México	99	2
03/08/20	2	4	2	1	11	2	5	1	97	1	56	1	2	2	1	2	2	2	1	2	2	2	2	2	99	1	99	México	99	97
03/08/20	2	4	23	2	20	23	5	2	2	1	63	1	97	2	2	2	2	2	2	2	2	2	2	2	99	1	99	México	99	2
03/08/20	2	4	25	2	25	25	18	1	97	2	41	1	97	2	2	2	2	2	2	2	1	2	2	2	99	1	99	México	99	97
03/08/20	2	4	30	2	30	30	5	1	97	2	43	1	97	2	2	2	2	2	2	2	2	2	2	2	99	1	99	México	99	97
03/08/20	2	4	9	1	20	15	33	1	97	2	36	1	2	2	2	2	2	2	2	2	2	2	2	2	99	1	99	México	99	97
03/08/20	2	4	30	1	30	30	193	1	97	2	50	1	2	2	2	2	2	2	2	2	2	1	2	2	99	1	99	México	99	97
03/08/20	2	4	9	1	7	9	15	1	97	2	55	1	2	2	2	2	1	2	1	2	2	2	2	2	99	1	99	México	99	97
03/08/20	2	4	9	2	9	9	7	2	2	1	71	1	97	2	1	2	2	2	1	2	2	2	2	2	99	1	99	México	99	2
03/08/20	2	4	27	2	27	27	4	1	97	2	60	1	97	2	2	2	2	2	2	2	2	2	2	2	99	1	99	México	99	97
03/08/20	2	4	15	2	15	15	51	1	97	2	74	1	97	2	1	2	2	2	1	2	1	2	2	2	99	1	99	México	99	97
03/08/20	2	4	15	1	15	15	90	1	97	2	37	1	2	2	2	2	2	2	2	2	2	2	2	2	99	1	99	México	99	97
03/08/20	2	4	21	2	21	21	71	2	2	2	70	1	97	2	1	1	2	2	2	2	2	2	2	2	99	1	99	México	99	2
03/08/20	2	4	5	2	5	5	28	1	97	2	26	1	97	2	2	2	2	2	2	2	2	2	2	2	99	1	99	México	99	97
03/08/20	2	4	6	1	6	6	9	2	2	1	78	1	2	2	2	2	2	2	2	2	2	1	2	2	99	1	99	México	99	2
03/08/20	2	4	30	1	30	30	193	1	97	2	24	1	2	2	2	2	2	2	2	2	2	2	2	2	99	1	99	México	99	97
03/08/20	2	4	21	2	21	21	114	2	2	1	64	1	97	2	1	2	2	2	1	2	2	2	2	2	99	1	99	México	99	2
03/08/20	2	4	25	1	25	25	6	1	97	2	27	1	2	2	2	2	2	2	2	2	2	1	2	2	99	1	99	México	99	97
03/08/20	2	4	15	2	9	15	22	1	97	2	39	1	97	2	2	2	2	2	2	1	2	2	2	2	99	1	99	México	99	97
03/08/20	2	4	15	2	15	15	13	2	2	2	56	1	97	2	2	2	2	2	2	2	2	1	2	1	99	1	99	México	99	2
03/08/20	2	4	2	1	30	2	4	1	97	2	19	1	2	2	2	2	2	2	2	2	2	2	2	2	99	1	99	México	99	97
03/08/20	2	4	2	2	25	2	4	1	97	2	51	1	97	2	2	2	2	2	1	2	2	2	2	2	99	1	99	México	99	97
03/08/20	2	4	23	1	23	23	1	2	2	1	38	1	1	2	2	2	2	2	1	1	2	1	2	2	99	1	99	México	99	2
03/08/20	2	4	7	2	7	7	9	1	97	2	65	1	97	2	1	2	2	2	1	2	2	1	2	1	99	1	99	México	99	97
03/08/20	2	4	14	2	14	14	39	2	2	1	47	1	97	2	1	2	2	2	2	2	2	1	2	2	99	1	99	México	99	2
03/08/20	2	4	15	2	15	15	106	2	2	1	76	1	97	2	2	2	2	2	1	2	2	2	2	1	99	1	99	México	99	2
03/08/20	2	4	15	2	15	15	51	1	97	2	43	1	97	2	2	2	2	2	1	2	2	2	2	2	99	1	99	México	99	97
03/08/20	2	4	9	2	9	15	58	1	97	2	32	1	97	2	2	2	2	2	1	2	2	2	2	2	99	1	99	México	99	97
03/08/20	2	4	9	2	9	9	7	2	2	1	43	1	97	2	1	2	2	2	2	2	2	1	2	1	99	1	99	México	99	2
03/08/20	2	4	19	2	19	19	39	2	2	2	74	1	97	2	1	2	2	2	2	2	2	2	2	2	99	1	99	México	99	2
03/08/20	2	4	9	1	9	9	2	1	97	2	40	1	2	2	2	2	2	2	2	2	2	2	2	2	99	1	99	México	99	97
03/08/20	2	4	2	2	25	2	4	2	2	1	62	1	97	2	2	2	2	2	1	2	2	2	2	2	99	1	99	México	99	2
03/08/20	2	4	14	2	21	14	73	2	2	1	29	1	97	2	2	2	2	2	2	2	2	2	2	2	99	1	99	México	99	2
03/08/20	2	4	21	2	21	21	114	1	97	2	34	1	97	2	2	2	2	2	2	2	2	1	2	2	99	1	99	México	99	97
03/08/20	2	4	30	2	30	30	193	1	97	2	47	1	97	2	2	2	2	2	2	1	2	2	2	2	99	1	99	México	99	97
03/08/20	2	4	15	1	15	9	7	1	97	2	41	1	2	2	2	2	2	2	2	2	2	2	2	2	99	1	99	México	99	97
03/08/20	2	4	17	1	16	17	6	2	2	1	64	1	2	2	2	2	2	2	2	2	2	2	2	2	99	1	99	México	99	2
03/08/20	2	4	26	1	26	26	30	1	97	2	27	1	2	2	2	2	2	2	2	2	2	2	2	2	99	1	99	México	99	97
03/08/20	2	4	9	1	9	9	7	1	97	2	58	1	2	2	2	2	2	2	2	2	2	2	2	2	99	1	99	México	99	97
03/08/20	2	4	30	2	22	22	14	2	2	2	66	1	97	2	2	2	2	2	2	2	2	2	2	2	99	1	99	México	99	2
03/08/20	2	4	9	1	9	9	7	1	97	2	36	1	2	2	2	2	2	2	2	1	2	2	2	2	99	1	99	México	99	97
03/08/20	2	4	15	2	15	15	38	1	97	2	28	1	97	2	2	2	2	2	2	2	2	2	2	2	99	1	99	México	99	97
03/08/20	2	4	9	2	9	15	33	1	97	2	46	1	97	2	2	2	2	2	2	2	2	2	2	2	99	1	99	México	99	97
03/08/20	2	4	9	1	9	9	2	1	97	2	43	1	2	2	2	2	2	2	1	2	2	2	2	2	99	1	99	México	99	97
03/08/20	2	4	21	1	21	21	114	1	97	2	42	1	2	2	2	2	1	2	2	2	2	1	2	2	99	1	99	México	99	97
03/08/20	2	4	14	2	14	14	67	1	97	2	53	1	97	2	1	2	2	2	2	2	2	2	2	2	99	1	99	México	99	97
03/08/20	2	4	30	2	30	30	189	2	2	1	68	1	97	2	1	2	2	2	1	2	2	1	1	2	99	1	99	México	99	2
03/08/20	2	4	9	1	9	9	17	2	2	1	28	1	2	2	2	2	2	2	2	2	2	2	2	2	99	1	99	México	99	2
03/08/20	2	4	9	2	9	9	8	1	97	1	60	1	97	2	2	2	1	2	2	2	2	1	2	2	99	1	99	México	99	97
03/08/20	2	4	2	1	25	2	4	1	97	2	45	1	2	2	2	2	2	2	2	2	2	1	2	2	99	1	99	México	99	97
03/08/20	2	4	21	1	21	21	114	1	97	2	42	1	2	2	2	2	2	2	2	2	2	1	2	2	99	1	99	México	99	97
03/08/20	2	4	9	1	9	9	6	1	97	2	60	1	2	2	1	2	2	2	1	2	2	1	2	1	99	1	99	México	99	97
03/08/20	2	4	12	2	12	12	1	1	97	2	58	1	97	2	2	2	2	2	2	2	2	2	2	2	99	1	99	México	99	97
03/08/20	2	4	15	2	9	15	39	1	97	2	29	1	97	2	2	2	2	2	2	2	2	2	2	1	99	1	99	México	99	97
03/08/20	2	4	30	2	30	30	141	2	2	1	82	1	97	2	1	2	2	2	1	2	2	2	2	2	99	1	99	México	99	2
03/08/20	2	4	15	1	20	15	60	1	97	2	23	1	2	2	2	2	2	2	2	2	2	2	2	2	99	1	99	México	99	97
03/08/20	2	4	9	1	9	9	7	1	97	2	48	1	2	2	1	2	2	2	1	2	2	2	2	1	99	1	99	México	99	97
03/08/20	2	4	23	2	20	23	5	2	2	1	74	1	97	2	1	2	2	2	1	2	2	2	2	2	99	1	99	México	99	2
03/08/20	2	4	26	1	26	26	18	1	97	2	26	1	2	2	2	2	2	2	2	2	2	2	2	2	99	1	99	México	99	97
03/08/20	2	4	25	2	25	25	1	1	97	2	61	1	97	2	1	2	2	2	2	2	2	2	2	1	99	1	99	México	99	97
03/08/20	2	4	9	2	9	9	16	1	97	2	24	1	97	2	2	2	2	2	2	2	2	2	2	2	99	1	99	México	99	97
03/08/20	2	4	19	1	19	19	26	2	2	2	44	1	2	2	2	2	2	2	2	2	2	2	2	2	99	1	99	México	99	2
03/08/20	2	4	15	1	15	15	58	1	97	2	57	1	2	2	2	2	2	2	2	2	2	2	2	2	99	1	99	México	99	97
03/08/20	2	4	11	1	11	11	20	2	2	2	89	1	2	2	2	2	2	2	2	2	2	2	2	2	99	1	99	México	99	2
03/08/20	2	4	9	2	9	15	33	1	97	2	41	1	97	2	2	2	2	2	2	2	1	2	2	1	99	1	99	México	99	97
03/08/20	2	4	26	1	25	26	18	1	97	2	28	1	2	2	2	2	2	2	2	2	2	2	2	2	99	1	99	México	99	97
03/08/20	2	4	26	1	26	26	2	1	97	2	45	1	2	2	1	2	2	2	1	2	2	1	2	2	99	1	99	México	99	97
03/08/20	2	4	9	1	9	9	5	1	97	2	53	1	2	2	1	2	2	2	2	2	2	2	2	2	99	1	99	México	99	97
03/08/20	2	4	15	2	20	9	14	1	97	2	30	1	97	2	2	2	2	2	2	2	2	2	2	2	99	1	99	México	99	97
03/08/20	2	4	26	2	26	26	18	1	97	2	43	1	97	2	2	2	2	2	2	2	2	2	2	2	99	1	99	México	99	97
03/08/20	2	4	9	1	9	9	5	1	97	2	41	1	2	2	1	2	2	2	1	2	2	1	2	2	99	1	99	México	99	97
03/08/20	2	4	21	1	21	21	114	1	97	2	40	1	2	2	1	2	2	2	1	2	2	1	2	2	99	1	99	México	99	97
03/08/20	2	4	15	2	15	15	106	2	2	2	73	1	97	2	2	2	2	2	2	2	2	2	2	2	99	1	99	México	99	2
03/08/20	2	4	27	1	27	27	4	1	97	2	37	1	2	2	2	2	2	2	2	2	2	2	2	2	99	1	99	México	99	97
03/08/20	2	4	19	1	19	19	39	1	97	2	49	1	2	2	2	2	2	2	2	2	2	2	2	2	99	1	99	México	99	97
03/08/20	2	4	14	1	14	14	39	2	2	2	55	1	2	2	2	2	2	2	2	2	2	2	2	2	99	1	99	México	99	2
03/08/20	2	4	15	1	15	15	60	1	97	2	26	1	2	2	2	2	2	2	2	2	2	2	2	2	99	1	99	México	99	97
03/08/20	2	4	10	1	10	10	7	1	97	2	25	1	2	2	2	2	2	2	2	2	2	2	2	2	99	1	99	México	99	97
03/08/20	2	4	30	1	30	30	189	1	97	2	44	1	2	2	2	2	2	2	2	1	2	1	2	2	99	1	99	México	99	97
03/08/20	2	4	21	2	21	21	122	1	97	1	35	1	97	2	2	2	2	2	2	2	2	2	2	1	99	1	99	México	99	97
03/08/20	2	4	21	1	21	21	114	1	97	2	63	1	2	2	2	2	2	2	2	2	2	1	2	2	99	1	99	México	99	97
03/08/20	2	4	15	2	15	15	121	2	2	2	51	1	97	2	2	2	2	2	2	2	2	2	2	2	99	1	99	México	99	2
03/08/20	2	4	9	2	10	9	3	1	97	1	94	1	97	2	1	1	2	1	1	2	1	2	2	2	99	1	99	México	99	97
03/08/20	2	4	2	2	18	2	4	2	2	1	41	1	97	2	2	2	2	2	1	2	2	2	2	2	99	1	99	México	99	2
03/08/20	2	4	15	2	15	15	13	1	97	2	61	1	97	2	2	2	2	2	2	2	2	2	2	2	99	1	99	México	99	97
03/08/20	2	3	25	1	11	25	6	2	2	1	70	1	2	2	2	2	2	2	2	2	2	2	2	2	99	1	99	México	99	2
03/08/20	2	4	1	1	1	1	1	1	97	2	3	1	2	2	2	2	2	2	2	2	2	2	2	2	99	1	99	México	99	97
03/08/20	2	4	9	2	9	9	2	2	2	1	68	1	97	2	1	2	2	2	1	2	2	2	2	2	99	1	99	México	99	2
03/08/20	2	4	9	1	9	9	3	2	2	2	55	1	2	2	1	2	2	2	2	2	1	2	2	2	99	1	99	México	99	2
03/08/20	2	4	14	2	32	14	120	2	2	1	78	1	97	2	1	1	2	2	1	2	2	1	2	2	99	1	99	México	99	2
03/08/20	2	4	14	1	14	14	63	1	97	2	44	1	2	2	2	2	2	2	2	2	2	2	2	2	99	1	99	México	99	97
03/08/20	2	4	30	1	30	30	193	1	97	1	66	1	2	2	2	2	2	2	1	2	2	1	2	2	99	1	99	México	99	97
03/08/20	2	4	7	1	7	7	40	1	97	2	32	1	2	2	2	2	2	2	2	2	2	1	2	2	99	1	99	México	99	97
03/08/20	2	4	2	2	30	2	4	2	2	1	80	1	97	2	1	2	2	2	1	2	2	1	2	2	99	1	99	México	99	2
03/08/20	2	4	8	2	30	8	37	2	2	1	50	1	97	2	2	2	2	2	1	2	2	1	2	2	99	1	99	México	99	2
03/08/20	2	4	15	1	16	15	106	1	97	2	45	1	2	2	2	2	2	2	2	2	2	1	2	2	99	1	99	México	99	97
03/08/20	2	4	9	2	9	9	2	2	2	2	30	1	97	2	2	2	2	2	2	2	2	2	2	1	99	1	99	México	99	2
03/08/20	2	4	30	1	30	30	193	1	97	2	45	1	2	2	2	2	2	2	2	2	2	2	2	2	99	1	99	México	99	97
03/08/20	2	4	9	2	13	15	81	2	2	2	60	1	97	2	2	2	2	2	2	2	2	1	2	2	99	1	99	México	99	2
03/08/20	2	4	9	1	9	9	15	2	2	2	20	1	1	2	2	2	2	2	2	2	2	2	2	2	99	1	99	México	99	2
03/08/20	2	4	23	1	30	23	5	1	97	2	43	1	2	2	2	2	2	2	2	2	2	2	2	2	99	1	99	México	99	97
03/08/20	2	4	9	1	9	9	15	1	97	2	57	1	2	2	2	2	2	2	2	2	2	1	2	2	99	1	99	México	99	97
03/08/20	2	4	14	2	14	14	39	1	97	2	34	1	97	2	2	2	2	2	2	2	2	2	2	2	99	1	99	México	99	97
03/08/20	2	4	25	2	25	25	12	1	97	2	39	1	97	2	2	2	2	2	2	2	2	2	2	1	99	1	99	México	99	97
03/08/20	2	4	31	2	31	31	89	1	97	2	49	1	97	2	1	2	2	2	2	2	2	1	2	2	99	1	99	México	99	97
03/08/20	2	4	9	1	9	9	6	1	97	2	38	1	2	2	2	2	1	2	2	2	2	1	2	2	99	1	99	México	99	97
03/08/20	2	4	8	1	8	8	37	2	2	1	38	1	2	2	2	2	1	2	1	2	2	1	2	2	99	1	99	México	99	2
03/08/20	2	4	15	1	15	15	57	1	97	2	18	1	2	2	2	2	2	2	2	2	2	2	2	2	99	1	99	México	99	97
03/08/20	2	4	16	1	16	16	108	1	97	1	70	1	2	2	2	2	2	2	2	2	2	2	2	2	99	1	99	México	99	97
03/08/20	2	4	13	2	13	13	61	2	2	1	43	1	97	2	2	2	2	2	2	2	2	1	2	2	99	1	99	México	99	2
03/08/20	2	4	30	1	30	30	193	2	2	2	51	1	2	2	2	2	2	2	2	2	2	2	2	2	99	1	99	México	99	2
03/08/20	2	4	9	1	9	9	14	1	97	2	36	1	2	2	2	2	2	2	2	1	2	2	2	2	99	1	99	México	99	97
03/08/20	2	4	7	2	7	7	101	1	97	2	25	1	97	2	2	2	2	2	2	2	2	2	2	2	99	1	99	México	99	97
03/08/20	2	4	9	1	9	15	39	1	97	2	28	1	2	2	2	2	2	2	2	2	2	2	2	2	99	1	99	México	99	97
03/08/20	2	4	15	2	9	15	25	1	97	2	29	1	97	2	2	2	2	2	2	2	2	2	2	2	99	1	99	México	99	97
03/08/20	2	4	9	2	9	15	58	1	97	2	35	1	97	2	2	2	2	2	1	2	2	2	2	2	99	1	99	México	99	97
03/08/20	2	4	15	2	9	15	33	1	97	2	46	1	97	2	2	2	2	2	2	2	2	1	2	2	99	1	99	México	99	97
03/08/20	2	4	15	1	15	15	33	2	2	1	46	1	2	2	2	2	2	2	2	1	2	2	2	2	99	1	99	México	99	2
03/08/20	2	4	9	2	9	9	2	1	97	2	27	1	97	2	2	2	2	2	2	2	2	2	2	2	99	1	99	México	99	97
03/08/20	2	4	14	2	14	14	101	1	97	2	40	1	97	2	2	2	2	2	2	2	2	2	2	2	99	1	99	México	99	97
03/08/20	2	4	15	1	15	15	33	1	97	2	27	1	2	2	2	2	2	2	2	2	2	2	2	2	99	1	99	México	99	97
03/08/20	2	4	15	1	9	15	29	1	97	2	57	1	2	2	2	2	2	2	2	1	2	2	2	2	99	1	99	México	99	97
03/08/20	2	4	15	2	15	15	51	2	2	2	75	1	97	2	1	2	2	2	2	2	2	2	2	2	99	1	99	México	99	2
03/08/20	2	4	14	1	14	14	98	1	97	2	53	1	2	2	1	2	2	2	1	2	2	1	2	2	99	1	99	México	99	97
03/08/20	2	4	26	1	26	26	55	1	97	2	31	1	2	2	2	2	2	2	2	2	2	2	2	2	99	1	99	México	99	97
03/08/20	2	4	9	1	9	9	5	1	97	2	34	1	2	2	2	2	2	2	1	2	2	2	2	1	99	1	99	México	99	97
03/08/20	2	4	21	2	21	21	114	1	97	2	64	1	97	2	1	2	2	2	1	2	1	1	2	2	99	1	99	México	99	97
03/08/20	2	4	15	1	15	15	109	1	97	2	51	1	2	2	2	2	2	2	2	2	2	2	2	2	99	1	99	México	99	97
03/08/20	2	4	15	2	15	9	5	2	2	2	46	1	97	2	1	2	2	2	1	2	2	1	2	2	99	1	99	México	99	1
03/08/20	2	4	26	2	26	26	29	2	2	2	69	1	97	2	2	2	2	2	1	2	2	2	2	2	99	1	99	México	99	2
03/08/20	2	4	15	1	9	15	25	1	97	2	49	1	2	2	2	2	2	2	2	2	2	2	2	1	99	1	99	México	99	97
03/08/20	2	4	9	2	9	9	2	1	97	2	32	1	97	2	2	2	2	2	2	2	2	2	2	1	99	1	99	México	99	97
03/08/20	2	4	20	2	20	20	67	1	97	2	26	1	97	2	2	2	2	2	2	2	2	2	2	2	99	1	99	México	99	97
03/08/20	2	4	26	1	26	26	19	2	2	2	33	1	2	2	2	2	2	2	2	2	2	1	2	2	99	1	99	México	99	2
03/08/20	2	4	9	2	9	9	16	2	2	2	68	1	97	2	2	2	2	2	2	2	2	1	2	1	99	1	99	México	99	2
03/08/20	2	4	15	1	15	15	54	1	97	2	37	1	2	2	2	2	2	2	2	2	2	2	2	2	99	1	99	México	99	97
03/08/20	2	4	15	1	15	15	99	2	2	1	47	1	2	2	2	2	2	2	2	2	2	2	2	2	99	1	99	México	99	2
03/08/20	2	4	9	2	9	9	7	2	2	1	60	1	97	2	2	2	2	2	2	2	2	2	2	2	99	1	99	México	99	2
03/08/20	2	4	25	2	25	25	6	1	97	2	41	1	97	2	2	2	2	2	2	2	2	2	2	2	99	1	99	México	99	97
03/08/20	2	4	14	2	14	14	67	2	2	2	45	1	97	2	1	2	2	2	1	2	2	1	2	2	99	1	99	México	99	2
03/08/20	2	4	15	2	9	15	31	2	2	1	56	1	97	2	2	2	2	2	2	2	2	2	2	2	99	1	99	México	99	2
03/08/20	2	4	14	1	14	14	1	1	97	2	33	1	2	2	2	2	2	2	2	2	2	2	2	2	99	1	99	México	99	97
03/08/20	2	4	9	2	9	9	5	2	2	2	55	1	97	2	1	2	2	2	2	2	2	2	2	1	99	1	99	México	99	2
03/08/20	2	4	21	2	21	21	132	2	2	1	33	1	97	2	2	2	2	2	2	2	2	2	2	2	99	1	99	México	99	2
03/08/20	2	4	9	2	9	9	16	1	97	2	30	1	97	2	1	2	2	2	2	2	2	2	2	2	99	1	99	México	99	97
03/08/20	2	4	21	2	21	21	114	2	2	1	53	1	97	2	1	2	2	2	2	2	2	2	1	2	99	1	99	México	99	2
03/08/20	2	4	21	1	21	21	114	1	97	2	44	1	2	2	2	2	2	2	1	2	2	2	2	2	99	1	99	México	99	97
03/08/20	2	4	9	1	9	9	3	1	97	2	33	1	2	2	2	2	2	2	2	2	2	2	2	2	99	1	99	México	99	97
03/08/20	2	4	14	2	14	14	67	1	97	2	28	1	97	2	2	2	2	2	2	1	2	2	2	2	99	1	99	México	99	97
03/08/20	2	4	17	2	17	17	17	2	2	1	45	1	97	2	2	2	2	2	2	2	2	1	2	2	99	1	99	México	99	2
03/08/20	2	4	25	2	25	25	1	1	97	1	80	1	97	2	2	2	2	2	2	2	2	2	2	2	99	1	99	México	99	97
03/08/20	2	4	11	2	11	11	20	1	97	2	28	1	97	2	2	2	2	2	2	2	2	2	2	1	99	1	99	México	99	97
03/08/20	2	4	2	2	2	2	2	1	97	2	29	1	97	2	2	2	2	2	2	2	1	2	2	2	99	1	99	México	99	97
03/08/20	2	4	9	2	9	15	33	2	2	2	46	1	97	2	1	2	2	2	2	2	2	2	2	2	99	1	99	México	99	2
03/08/20	2	4	21	2	21	21	114	1	97	2	47	1	97	2	2	2	2	2	2	2	2	2	2	2	99	1	99	México	99	97
03/08/20	2	4	9	1	9	15	39	1	97	2	34	1	2	2	2	2	2	2	2	2	2	2	2	1	99	1	99	México	99	97
03/08/20	2	4	9	2	15	15	58	2	2	2	78	1	97	2	1	2	2	2	2	2	2	2	2	2	99	1	99	México	99	2
03/08/20	2	4	9	1	9	9	7	2	2	1	53	1	2	2	1	2	2	2	2	2	2	2	2	1	99	1	99	México	99	2
03/08/20	2	4	9	1	9	9	5	1	97	2	55	1	2	2	2	2	2	2	1	2	2	2	2	2	99	1	99	México	99	97
03/08/20	2	4	21	2	21	21	114	2	2	2	69	1	97	2	1	2	2	2	2	2	2	2	2	2	99	1	99	México	99	2
03/08/20	2	4	16	1	16	16	6	1	97	2	34	1	2	2	2	2	2	2	1	2	2	2	2	2	99	1	99	México	99	97
03/08/20	2	4	2	1	14	2	2	1	97	2	57	1	2	2	2	2	2	2	2	2	2	1	2	2	99	1	99	México	99	97
03/08/20	2	4	9	2	9	15	58	2	2	1	54	1	97	2	2	2	2	2	2	2	2	2	2	2	99	1	99	México	99	2
03/08/20	2	4	26	2	26	26	30	1	97	2	45	1	97	2	2	2	2	2	2	2	2	2	2	2	99	1	99	México	99	97
03/08/20	2	4	9	1	9	9	5	1	97	2	43	1	2	2	2	2	2	2	2	2	2	2	2	2	99	1	99	México	99	97
03/08/20	2	4	25	1	25	25	15	1	97	2	26	1	2	2	2	2	2	2	2	2	2	2	2	2	99	1	99	México	99	97
03/08/20	2	4	9	2	9	9	6	1	97	2	48	1	97	2	2	2	2	2	2	2	2	1	2	2	99	1	99	México	99	97
03/08/20	2	4	28	2	28	28	27	1	97	2	27	1	97	2	2	2	2	2	2	2	2	2	2	2	99	1	99	México	99	97
03/08/20	2	3	5	1	5	5	35	1	97	2	40	1	2	2	2	2	2	2	2	2	2	2	2	2	1	1	99	México	99	97
03/08/20	2	3	15	1	15	15	99	2	2	2	52	1	2	2	2	2	2	2	2	2	2	1	2	1	1	1	99	México	99	2
03/08/20	2	3	5	1	5	5	35	1	97	2	22	1	2	2	2	2	2	2	2	2	2	2	2	2	1	1	99	México	99	97
03/08/20	2	4	12	2	12	12	1	1	97	2	26	1	97	2	2	2	2	2	2	2	2	2	2	2	99	1	99	México	99	97
03/08/20	2	4	30	2	30	30	45	1	97	2	37	1	97	2	2	2	2	2	2	2	2	2	2	2	99	1	99	México	99	97
03/08/20	2	4	25	2	25	25	6	1	97	2	56	1	97	2	2	2	2	2	2	2	2	2	2	2	99	1	99	México	99	97
03/08/20	2	4	9	1	9	15	31	1	97	2	51	1	2	2	2	2	2	2	2	2	2	2	2	2	99	1	99	México	99	97
03/08/20	2	4	9	2	17	9	12	1	97	2	32	1	97	2	2	2	2	2	2	2	2	2	2	2	99	1	99	México	99	97
03/08/20	2	3	27	1	27	27	4	1	97	2	48	1	2	2	2	2	2	2	2	2	2	2	2	2	1	1	99	México	99	97
03/08/20	2	4	2	2	14	2	2	1	97	2	39	1	97	2	2	2	2	2	2	2	2	2	2	2	99	1	99	México	99	97
03/08/20	2	4	9	1	9	9	16	2	2	2	83	1	2	2	1	1	2	1	1	2	1	2	2	2	99	1	99	México	99	2
03/08/20	2	4	9	2	9	15	33	2	2	1	56	1	97	2	2	2	2	2	2	2	2	2	2	2	99	1	99	México	99	2
03/08/20	2	3	15	2	30	15	37	2	2	1	57	1	97	2	1	2	1	2	2	2	2	2	2	2	2	1	99	México	99	2
03/08/20	2	4	9	2	15	15	33	2	2	2	53	1	97	2	2	2	2	2	2	2	2	2	2	2	99	1	99	México	99	2
03/08/20	2	4	9	1	15	15	58	1	97	2	47	1	2	2	2	2	2	2	1	2	2	2	2	2	99	1	99	México	99	97
03/08/20	2	4	13	2	13	13	8	2	2	2	34	1	97	2	2	2	2	2	2	2	2	2	2	2	99	1	99	México	99	2
03/08/20	2	4	11	2	11	11	20	1	97	2	51	1	97	2	2	2	2	2	2	2	2	1	2	2	99	1	99	México	99	97
03/08/20	2	3	27	1	27	27	12	1	97	2	76	1	2	2	2	2	2	2	1	2	2	2	2	2	1	1	99	México	99	97
03/08/20	2	3	25	2	25	25	6	1	97	2	37	1	97	2	2	2	2	2	1	2	2	2	2	2	1	1	99	México	99	97
03/08/20	2	4	9	1	9	9	13	2	2	1	62	1	2	2	2	2	2	2	2	2	2	2	2	2	99	1	99	México	99	2
03/08/20	2	4	9	2	9	9	16	2	2	1	86	1	97	2	2	2	2	2	1	2	2	2	2	2	99	1	99	México	99	2
03/08/20	2	4	15	1	15	15	33	2	2	2	31	1	2	2	2	2	2	1	2	2	2	2	2	2	99	1	99	México	99	1
03/08/20	2	4	15	2	9	15	33	2	2	2	43	1	97	2	1	1	1	1	1	1	1	1	1	1	99	1	99	México	99	2
03/08/20	2	4	10	1	10	10	36	2	2	1	53	1	2	2	1	2	2	2	2	2	2	1	2	2	99	1	99	México	99	2
03/08/20	2	4	17	2	17	17	12	1	97	2	44	1	97	2	2	2	2	2	1	2	2	1	2	2	99	1	99	México	99	97
03/08/20	2	3	2	1	25	2	2	1	97	2	27	1	2	2	2	2	2	2	2	2	2	2	2	2	1	1	99	México	99	97
03/08/20	2	4	9	2	9	15	104	2	2	1	55	1	97	2	1	2	2	1	2	1	2	2	2	1	99	1	99	México	99	2
03/08/20	2	4	15	1	15	15	25	1	97	2	59	1	2	2	2	2	2	2	2	2	2	2	2	2	99	1	99	México	99	97
03/08/20	2	4	23	1	4	23	5	1	97	2	54	1	2	2	2	2	2	2	2	2	2	2	2	2	99	1	99	México	99	97
03/08/20	2	4	15	2	15	15	13	1	97	2	31	1	97	2	2	2	2	2	2	2	2	2	2	1	99	1	99	México	99	97
03/08/20	2	4	9	1	9	15	121	1	97	2	59	1	2	2	2	2	2	2	1	2	2	2	2	2	99	1	99	México	99	97
03/08/20	2	4	28	2	28	28	22	2	2	2	57	1	97	2	1	2	2	2	1	2	1	2	2	1	99	1	99	México	99	2
03/08/20	2	4	9	2	9	9	2	2	2	1	61	1	97	2	1	2	2	2	2	2	2	2	2	2	99	1	99	México	99	2
03/08/20	2	4	9	1	9	9	3	2	2	1	67	1	2	2	1	2	2	2	1	2	2	2	2	2	99	1	99	México	99	2
03/08/20	2	4	9	2	9	9	12	2	2	2	51	1	97	2	1	2	2	2	1	2	2	1	2	2	99	1	99	México	99	2
03/08/20	2	4	11	2	11	11	7	2	2	2	57	1	97	2	1	2	2	2	1	2	2	2	2	2	99	1	99	México	99	2
03/08/20	2	4	9	1	9	9	5	1	97	2	47	1	2	2	2	2	2	2	2	2	2	2	2	2	99	1	99	México	99	97
03/08/20	2	4	17	2	12	17	26	1	97	2	63	1	97	2	2	2	2	1	2	1	2	2	2	2	99	1	99	México	99	97
03/08/20	2	4	9	2	9	9	12	2	2	2	62	1	97	2	2	2	2	2	2	2	2	2	2	2	99	1	99	México	99	2
03/08/20	2	4	9	1	9	9	16	2	2	2	32	1	2	2	2	2	1	2	2	2	2	2	2	2	99	1	99	México	99	2
03/08/20	2	4	12	1	12	12	1	1	97	2	26	1	2	2	2	2	2	2	2	2	2	2	2	2	99	1	99	México	99	97
03/08/20	2	4	21	2	21	21	114	1	97	1	46	1	97	2	2	2	2	2	1	2	2	1	2	2	99	1	99	México	99	97
03/08/20	2	4	9	1	15	9	17	2	2	1	63	1	2	2	2	2	2	2	2	2	2	2	2	2	99	1	99	México	99	2
03/08/20	2	4	9	2	9	9	2	2	2	2	32	1	97	2	2	2	2	2	2	2	2	2	2	2	99	1	99	México	99	2
03/08/20	2	4	15	2	15	15	57	1	97	2	29	1	97	2	2	2	2	2	2	2	2	2	2	2	99	1	99	México	99	97
03/08/20	2	4	9	2	9	15	104	2	2	1	60	1	97	2	1	2	2	2	1	2	1	1	1	2	99	1	99	México	99	2
03/08/20	2	4	9	2	15	15	58	1	97	2	41	1	97	2	2	2	2	2	2	2	2	2	2	2	99	1	99	México	99	97
03/08/20	2	4	14	2	14	14	67	1	97	2	44	1	97	2	2	2	2	2	1	2	2	2	2	1	99	1	99	México	99	97
03/08/20	2	4	9	1	9	9	7	2	2	2	61	1	2	2	2	2	2	2	2	2	2	2	2	2	99	1	99	México	99	2
03/08/20	2	4	27	1	27	27	13	1	97	2	46	1	2	2	2	2	2	2	2	2	2	2	2	2	99	1	99	México	99	97
03/08/20	2	4	19	1	19	19	39	1	97	2	49	1	2	2	2	2	2	2	2	1	2	2	2	2	99	1	99	México	99	97
03/08/20	2	4	9	1	9	9	6	1	97	2	56	1	2	2	2	2	2	2	2	2	2	2	2	2	99	1	99	México	99	97
03/08/20	2	4	9	1	9	9	12	2	2	1	67	1	2	2	2	2	2	2	2	2	2	2	2	2	99	1	99	México	99	2
03/08/20	2	4	15	1	15	15	118	1	97	2	43	1	2	2	2	2	2	1	2	2	2	2	2	2	99	1	99	México	99	97
03/08/20	2	4	11	2	11	11	17	2	2	1	39	1	97	2	2	2	2	2	2	2	2	1	2	2	99	1	99	México	99	2
03/08/20	2	4	9	1	15	15	104	1	97	2	54	1	2	2	2	2	2	2	2	2	2	1	2	1	99	1	99	México	99	97
03/08/20	2	4	9	1	9	9	5	1	97	2	40	1	2	2	2	2	2	2	2	2	2	2	2	2	99	1	99	México	99	97
03/08/20	2	3	15	2	15	15	106	1	97	1	30	1	97	2	2	2	2	2	2	2	2	2	2	2	1	1	99	México	99	97
03/08/20	2	4	15	1	21	15	39	2	2	1	53	1	2	2	2	2	2	2	2	2	2	1	2	2	99	1	99	México	99	2
03/08/20	2	4	25	1	25	25	6	1	97	2	39	1	2	2	2	2	2	2	2	1	2	2	2	2	99	1	99	México	99	97
03/08/20	2	4	9	1	9	15	58	2	2	2	82	1	2	2	1	2	2	2	1	2	2	2	2	2	99	1	99	México	99	2
03/08/20	2	4	21	1	21	21	114	1	97	2	45	1	2	2	1	2	2	2	2	2	2	2	2	2	99	1	99	México	99	97
03/08/20	2	4	9	1	9	9	3	2	2	2	50	1	2	2	2	2	2	2	1	2	2	2	2	2	99	1	99	México	99	2
03/08/20	2	4	9	2	24	9	5	2	2	1	30	1	97	2	2	2	2	2	2	2	2	2	2	1	99	1	99	México	99	2
03/08/20	2	4	15	2	15	15	31	2	2	2	35	1	97	2	2	2	2	2	2	2	2	2	2	2	99	1	99	México	99	2
03/08/20	2	4	13	1	13	13	83	1	97	2	42	1	2	2	2	2	2	2	2	2	2	2	2	2	99	1	99	México	99	97
03/08/20	2	4	9	2	15	15	58	1	97	2	40	1	97	2	2	2	2	2	2	2	2	2	2	2	99	1	99	México	99	97
03/08/20	2	4	30	2	30	30	193	1	97	2	26	1	97	2	2	2	2	2	1	2	2	2	2	2	99	1	99	México	99	97
03/08/20	2	4	9	1	9	15	57	2	2	1	66	1	2	2	1	2	2	2	1	2	2	1	2	2	99	1	99	México	99	2
03/08/20	2	4	25	2	25	25	6	2	2	2	53	1	97	2	98	98	98	98	98	98	98	2	98	98	99	1	99	México	99	2
03/08/20	2	4	9	1	9	9	7	1	97	2	45	1	2	2	2	2	2	2	2	2	2	2	2	2	99	1	99	México	99	97
03/08/20	2	4	13	2	13	13	77	2	2	1	28	1	97	2	2	2	2	2	1	1	2	2	1	2	99	1	99	México	99	2
03/08/20	2	4	2	2	7	2	4	2	2	1	35	1	97	2	1	2	2	2	2	2	2	2	2	2	99	1	99	México	99	2
03/08/20	2	4	12	1	12	12	1	1	97	2	27	1	2	2	2	2	2	2	2	2	2	2	2	2	99	1	99	México	99	97
03/08/20	2	4	8	1	8	8	32	2	2	2	63	1	2	2	1	2	2	2	1	2	2	1	2	2	99	1	99	México	99	2
03/08/20	2	4	31	1	31	31	50	2	2	2	50	1	2	2	1	2	2	2	2	2	2	2	2	2	99	1	99	México	99	2
03/08/20	2	4	7	1	7	7	78	1	97	2	41	1	2	2	2	2	2	2	2	2	2	2	2	2	99	1	99	México	99	97
03/08/20	2	4	15	1	15	15	109	2	2	1	54	1	2	2	2	2	2	2	1	2	2	2	1	2	99	1	99	México	99	2
03/08/20	2	4	15	1	15	15	90	1	97	2	72	1	2	2	2	2	2	2	1	2	2	2	2	2	99	1	99	México	99	97
03/08/20	2	4	9	1	9	9	16	1	97	2	38	1	2	2	2	2	2	2	2	2	2	2	2	2	99	1	99	México	99	97
03/08/20	2	4	2	1	10	2	2	2	2	2	43	1	2	2	2	2	2	2	1	2	2	1	2	2	99	1	99	México	99	2
03/08/20	2	4	2	2	2	2	1	1	97	1	71	1	97	2	2	2	2	2	2	1	2	2	2	2	99	1	99	México	99	97
03/08/20	2	4	25	2	25	25	1	1	97	2	61	1	97	2	2	2	2	2	1	2	2	2	2	2	99	1	99	México	99	97
03/08/20	2	4	30	2	30	30	141	2	2	2	74	1	97	2	2	2	1	2	2	2	2	2	2	2	99	1	99	México	99	2
03/08/20	2	4	14	1	14	14	63	2	2	1	56	1	2	2	1	2	2	2	1	2	2	1	2	2	99	1	99	México	99	2
03/08/20	2	3	27	2	27	27	4	1	97	2	26	1	97	2	2	2	2	2	2	2	2	2	2	2	2	1	99	México	99	97
03/08/20	2	4	9	2	9	15	58	2	2	2	43	1	97	2	2	2	2	2	2	2	2	2	2	2	99	1	99	México	99	2
03/08/20	2	4	9	2	9	9	14	1	97	2	31	1	97	2	2	2	2	2	2	2	2	2	2	2	99	1	99	México	99	97
03/08/20	2	4	28	2	28	28	41	1	97	2	37	1	97	2	2	2	2	2	1	2	2	2	2	2	99	1	99	México	99	97
03/08/20	2	4	9	1	9	9	2	2	2	2	60	1	2	2	1	2	2	2	2	2	2	2	2	2	99	1	99	México	99	2
03/08/20	2	4	2	1	26	2	4	2	2	1	63	1	2	2	2	2	2	2	2	2	2	2	2	2	99	1	99	México	99	2
03/08/20	2	4	15	2	9	15	20	1	97	2	53	1	97	2	2	2	2	2	1	2	2	2	2	2	99	1	99	México	99	97
03/08/20	2	4	9	2	12	9	10	2	2	2	38	1	97	2	2	2	2	2	2	2	2	2	2	2	99	1	99	México	99	2
03/08/20	2	4	2	2	26	2	4	2	2	1	54	1	97	2	1	2	2	2	1	2	2	1	2	2	99	1	99	México	99	2
03/08/20	2	4	30	1	30	30	193	1	97	2	46	1	2	2	2	2	2	2	2	2	2	1	2	2	99	1	99	México	99	97
03/08/20	2	4	9	1	31	9	6	1	97	2	50	1	2	2	2	2	2	2	1	2	2	2	2	2	99	1	99	México	99	97
03/08/20	2	4	20	2	20	20	515	1	97	2	51	1	97	2	2	2	2	2	2	2	2	2	2	2	99	1	99	México	99	97
03/08/20	2	4	26	2	26	26	43	1	97	2	39	1	97	2	2	2	2	2	2	2	2	2	2	2	99	1	99	México	99	97
03/08/20	2	4	30	2	30	30	193	2	2	2	64	1	97	2	1	2	2	2	1	2	1	1	2	2	99	1	99	México	99	2
03/08/20	2	4	9	1	9	9	5	2	2	2	62	1	2	2	2	2	2	2	2	2	2	1	2	2	99	1	99	México	99	2
03/08/20	2	4	19	2	28	19	48	1	97	2	52	1	97	2	2	2	2	2	2	2	2	2	2	1	99	1	99	México	99	97
03/08/20	2	4	15	2	15	15	37	1	97	2	51	1	97	2	1	2	2	2	2	2	2	2	2	1	99	1	99	México	99	97
03/08/20	2	4	7	2	7	7	37	1	97	2	25	1	97	2	2	2	2	2	2	2	2	2	2	2	99	1	99	México	99	97
03/08/20	2	4	9	2	9	15	104	1	97	2	55	1	97	2	2	2	2	2	2	2	2	2	2	2	99	1	99	México	99	97
03/08/20	2	4	30	2	30	30	193	1	97	2	35	1	97	2	2	2	2	2	2	2	2	2	2	2	99	1	99	México	99	97
03/08/20	2	4	9	1	13	9	10	1	97	2	38	1	2	2	2	2	2	1	2	2	2	2	2	2	99	1	99	México	99	97
03/08/20	2	4	7	2	7	7	101	1	97	2	67	1	97	2	1	2	2	2	1	2	2	1	2	2	99	1	99	México	99	97
03/08/20	2	4	13	2	13	13	8	2	2	2	56	1	97	2	2	2	2	2	2	2	2	1	2	2	99	1	99	México	99	2
03/08/20	2	4	8	2	8	8	37	2	2	1	48	1	97	2	2	2	2	2	2	1	2	2	2	2	99	1	99	México	99	2
03/08/20	2	4	13	2	13	13	41	2	2	1	29	1	97	2	2	2	2	2	2	2	2	1	2	2	99	1	99	México	99	2
03/08/20	2	4	28	1	28	28	22	2	2	2	40	1	2	2	2	2	2	2	2	2	2	2	2	2	99	1	99	México	99	2
03/08/20	2	4	15	2	15	15	60	1	97	2	43	1	97	2	2	2	2	2	2	2	2	2	2	2	99	1	99	México	99	97
03/08/20	2	4	15	1	15	15	37	1	97	2	48	1	2	2	2	2	2	2	2	2	2	2	2	2	99	1	99	México	99	97
03/08/20	2	4	11	2	11	11	20	1	97	2	43	1	97	2	1	2	2	2	1	2	1	1	1	2	99	1	99	México	99	97
03/08/20	2	4	23	2	30	23	5	1	97	2	45	1	97	2	2	2	2	2	2	2	2	2	2	2	99	1	99	México	99	97
03/08/20	2	4	2	2	15	2	4	2	2	1	66	1	97	2	2	2	2	2	2	2	2	2	2	2	99	1	99	México	99	1
03/08/20	2	4	9	1	9	9	15	1	97	2	82	1	2	2	2	2	2	2	2	2	2	2	2	2	99	1	99	México	99	97
03/08/20	2	4	2	2	2	2	3	2	2	1	73	1	97	2	2	2	2	2	1	2	2	2	2	2	99	1	99	México	99	2
03/08/20	2	4	30	1	30	30	193	1	97	2	25	1	2	2	2	2	2	2	2	2	2	2	2	2	99	1	99	México	99	97
03/08/20	2	4	2	2	26	2	2	1	97	2	42	1	97	2	2	2	2	2	2	2	2	2	2	2	99	1	99	México	99	97
03/08/20	2	4	15	2	15	15	54	2	2	1	44	1	97	2	2	2	2	2	2	2	2	2	2	2	99	1	99	México	99	2
03/08/20	2	4	21	1	21	21	114	2	2	1	43	1	2	2	1	2	2	2	1	2	2	2	2	2	99	1	99	México	99	2
03/08/20	2	4	9	2	9	9	10	1	97	2	15	1	97	2	2	2	2	2	2	2	2	2	2	2	99	1	99	México	99	97
03/08/20	2	4	17	2	13	17	6	1	97	2	45	1	97	2	2	2	2	2	1	2	2	1	2	1	99	1	99	México	99	97
03/08/20	2	4	15	2	15	15	25	1	97	2	45	1	97	2	2	2	2	2	2	2	2	2	2	2	99	1	99	México	99	97
03/08/20	2	4	9	2	9	9	3	2	1	2	72	1	97	2	2	2	2	2	2	2	2	1	2	2	99	1	99	México	99	2
03/08/20	2	4	29	1	17	29	43	1	97	2	36	1	2	2	2	2	1	2	2	2	2	2	2	2	99	1	99	México	99	97
03/08/20	2	4	2	1	99	2	4	2	2	2	50	2	2	2	2	2	2	2	2	2	2	2	2	2	99	1	99	Guatemala	99	2
03/08/20	2	4	9	2	9	9	10	1	97	2	29	1	97	2	2	2	2	2	2	2	2	2	2	1	99	1	99	México	99	97
03/08/20	2	4	21	1	21	21	114	1	97	2	63	1	2	2	1	2	2	2	1	2	2	2	2	2	99	1	99	México	99	97
03/08/20	2	4	15	2	9	15	29	1	97	2	31	1	97	2	2	2	2	2	2	2	2	1	2	2	99	1	99	México	99	97
03/08/20	2	4	27	1	27	27	4	1	97	2	31	1	2	2	2	2	2	2	2	2	2	2	2	2	99	1	99	México	99	97
03/08/20	2	4	5	1	5	5	2	1	97	2	24	1	2	2	2	2	1	2	2	2	2	1	2	2	99	1	99	México	99	97
03/08/20	2	4	21	1	21	21	114	2	2	2	42	1	2	2	2	2	2	2	2	2	2	2	2	2	99	1	99	México	99	2
03/08/20	2	4	9	1	15	9	5	1	97	2	42	1	2	2	2	2	2	2	2	2	2	1	2	2	99	1	99	México	99	97
03/08/20	2	4	14	1	14	14	39	1	97	2	63	1	2	2	2	2	2	2	2	2	2	2	2	2	99	1	99	México	99	97
03/08/20	2	4	9	1	9	15	33	1	97	2	41	1	2	2	2	2	2	2	2	2	2	1	2	2	99	1	99	México	99	97
03/08/20	2	4	15	2	9	15	33	2	2	1	68	1	97	2	2	2	2	2	2	2	2	2	2	2	99	1	99	México	99	2
03/08/20	2	4	11	2	11	11	7	1	97	2	55	1	97	2	2	2	2	2	2	2	2	2	2	2	99	1	99	México	99	97
03/08/20	2	4	15	1	9	15	33	2	2	2	31	1	2	2	2	2	2	2	2	2	2	2	2	2	99	1	99	México	99	2
03/08/20	2	4	28	2	28	28	32	1	97	2	32	1	97	2	2	2	2	2	2	2	2	1	2	2	99	1	99	México	99	97
03/08/20	2	4	21	2	21	21	114	1	97	1	35	1	97	2	2	2	2	2	2	2	2	1	2	2	99	1	99	México	99	97
03/08/20	2	4	25	1	25	25	1	1	97	2	57	1	2	2	2	2	2	2	2	2	2	1	2	2	99	1	99	México	99	97
03/08/20	2	4	12	2	12	12	1	1	97	2	48	1	97	2	2	2	2	2	1	2	2	2	2	2	99	1	99	México	99	97
03/08/20	2	4	26	1	26	26	30	1	97	2	32	1	2	2	2	2	2	2	2	2	2	2	2	2	99	1	99	México	99	97
03/08/20	2	4	15	2	9	15	104	1	97	2	48	1	97	2	1	2	2	2	2	2	2	2	2	2	99	1	99	México	99	97
03/08/20	2	4	19	1	19	19	39	1	97	2	43	1	2	2	2	2	2	2	2	2	2	2	2	2	99	1	99	México	99	97
03/08/20	2	4	23	2	4	23	5	2	1	1	55	1	97	2	1	2	2	2	1	2	2	1	2	1	99	1	99	México	99	1
03/08/20	2	4	9	2	9	15	24	2	2	1	69	1	97	2	2	2	2	1	2	2	2	2	2	2	99	1	99	México	99	2
03/08/20	2	4	28	1	28	28	22	1	97	2	51	1	2	2	2	2	2	2	2	2	2	2	2	2	99	1	99	México	99	97
03/08/20	2	4	13	2	13	13	50	1	97	2	33	1	97	2	2	2	2	2	1	2	2	2	2	2	99	1	99	México	99	97
03/08/20	2	4	30	2	30	30	193	1	97	2	59	1	97	2	2	2	2	2	2	2	2	2	2	2	99	1	99	México	99	97
03/08/20	2	4	11	1	11	11	20	1	97	2	38	1	2	2	2	2	2	2	1	2	2	2	2	2	99	1	99	México	99	97
03/08/20	2	4	2	1	2	2	4	2	2	1	72	1	2	2	1	2	2	2	1	1	2	2	2	1	99	1	99	México	99	2
03/08/20	2	4	23	1	27	23	5	1	97	2	29	1	1	2	2	2	2	2	2	2	2	1	2	2	99	1	99	México	99	97
03/08/20	2	4	31	1	31	31	50	1	97	2	30	1	2	2	2	2	2	2	2	2	2	2	2	2	99	1	99	México	99	97
03/08/20	2	4	21	2	21	21	114	2	2	1	66	1	97	2	1	2	2	2	2	2	2	2	2	2	99	1	99	México	99	2
03/08/20	2	4	9	2	6	16	38	1	97	2	28	1	97	2	2	2	2	2	2	2	2	2	2	1	99	1	99	México	99	97
03/08/20	2	4	9	1	9	9	15	1	97	2	43	1	2	2	1	2	2	2	1	2	2	2	2	2	99	1	99	México	99	97
03/08/20	2	4	9	1	15	9	7	1	97	2	27	1	2	2	2	2	2	2	2	2	2	2	2	2	99	1	99	México	99	97
03/08/20	2	4	30	2	30	30	45	2	2	1	33	1	97	2	2	2	2	2	2	2	2	2	2	2	99	1	99	México	99	2
03/08/20	2	4	9	2	9	15	104	2	2	2	43	1	97	2	2	2	2	2	2	2	2	2	2	2	99	1	99	México	99	2
03/08/20	2	4	18	2	18	18	17	1	97	2	28	1	97	2	2	2	2	2	2	2	2	1	2	2	99	1	99	México	99	97
03/08/20	2	4	9	2	9	15	39	1	97	2	45	1	97	2	2	2	2	2	2	2	2	1	2	2	99	1	99	México	99	97
03/08/20	2	4	15	1	9	15	13	1	97	2	36	1	2	2	2	2	2	2	2	2	2	2	2	2	99	1	99	México	99	97
03/08/20	2	4	9	2	9	9	5	2	2	2	74	1	97	2	2	2	2	2	2	2	2	2	2	2	99	1	99	México	99	2
03/08/20	2	4	15	2	15	15	20	2	2	1	42	1	97	2	2	2	2	2	1	2	2	2	2	2	99	1	99	México	99	2
03/08/20	2	4	15	2	15	15	58	2	2	2	54	1	97	2	2	2	2	2	2	2	2	2	2	2	99	1	99	México	99	2
03/08/20	2	4	25	1	25	25	1	1	97	2	51	1	2	2	2	2	2	2	2	2	2	1	2	2	99	1	99	México	99	97
03/08/20	2	3	2	1	2	2	2	1	97	2	29	1	2	2	2	2	2	2	2	2	2	1	2	2	1	1	99	México	99	97
03/08/20	2	3	27	1	15	27	2	1	97	2	48	1	2	2	1	2	2	2	2	2	2	2	2	2	2	1	99	México	99	97
03/08/20	2	3	2	2	2	2	2	2	2	1	80	1	97	2	1	1	2	2	1	2	2	2	2	2	99	1	99	México	99	2
03/08/20	2	4	14	1	3	14	97	2	2	2	57	1	2	2	2	2	2	1	2	2	2	2	2	2	99	1	99	México	99	2
03/08/20	2	4	2	1	25	2	4	2	2	2	67	1	2	2	1	2	2	2	1	2	2	2	2	2	99	1	99	México	99	2
03/08/20	2	4	31	2	4	31	50	2	2	1	54	1	97	2	2	2	2	2	2	2	2	2	2	2	99	1	99	México	99	2
03/08/20	2	4	2	1	25	2	4	2	2	1	41	1	2	2	1	2	2	2	2	2	2	2	2	2	99	1	99	México	99	2
03/08/20	2	4	27	2	27	27	4	1	97	2	45	1	97	2	2	2	2	2	2	2	2	2	2	2	99	1	99	México	99	97
03/08/20	2	4	15	1	15	15	70	2	2	2	49	1	2	2	2	2	2	2	2	2	2	2	2	2	99	1	99	México	99	2
03/08/20	2	4	15	2	15	15	54	1	97	2	41	1	97	2	2	2	2	2	2	2	2	1	2	2	99	1	99	México	99	97
03/08/20	2	4	12	1	12	12	1	1	97	2	65	1	2	2	1	2	2	2	1	2	2	2	1	2	99	1	99	México	99	97
03/08/20	2	4	9	2	9	9	2	1	97	1	49	1	97	2	2	2	2	2	2	2	2	2	2	2	99	1	99	México	99	97
03/08/20	2	4	9	2	9	9	15	1	97	2	33	1	97	2	2	2	1	2	2	2	2	2	2	2	99	1	99	México	99	97
03/08/20	2	4	7	1	7	7	40	1	97	2	32	1	1	2	2	2	2	2	2	2	2	2	2	2	99	1	99	México	99	97
03/08/20	2	4	15	2	15	15	51	1	97	2	37	1	97	2	2	2	2	2	2	2	2	2	2	2	99	1	99	México	99	97
03/08/20	2	4	22	2	22	22	14	1	97	2	48	1	97	2	2	2	2	2	2	2	2	1	2	2	99	1	99	México	99	97
03/08/20	2	4	12	1	12	12	1	1	97	2	55	1	2	2	1	2	2	2	2	2	2	2	2	2	99	1	99	México	99	97
03/08/20	2	4	15	2	15	9	12	2	2	1	72	1	97	2	2	2	2	2	2	2	2	2	2	2	99	1	99	México	99	2
03/08/20	2	4	28	2	29	28	22	2	2	1	36	1	97	2	1	2	1	2	1	2	2	1	2	2	99	1	99	México	99	2
03/08/20	2	4	26	2	26	26	42	2	2	1	49	1	97	2	98	2	98	2	2	2	2	1	2	2	99	1	99	México	99	2
03/08/20	2	4	2	2	16	2	4	2	2	2	66	1	97	2	1	2	2	2	1	2	2	2	2	2	99	1	99	México	99	2
03/08/20	2	4	9	2	9	9	12	1	97	2	32	1	97	2	2	2	2	2	2	2	2	1	2	2	99	1	99	México	99	97
03/08/20	2	4	9	2	9	15	91	2	2	1	44	1	97	2	2	2	2	2	2	2	2	1	2	2	99	1	99	México	99	2
03/08/20	2	4	15	2	15	15	33	2	2	2	45	1	97	2	2	2	2	2	2	2	2	2	2	2	99	1	99	México	99	2
03/08/20	2	4	30	2	30	30	193	1	97	1	62	1	97	2	2	2	2	2	1	2	2	2	1	2	99	1	99	México	99	97
03/08/20	2	4	9	1	9	9	6	1	97	2	58	1	2	2	2	2	2	2	2	2	2	2	2	2	99	1	99	México	99	97
03/08/20	2	4	19	1	5	8	19	2	2	2	48	1	2	2	1	2	2	1	2	2	2	2	2	2	99	1	99	México	99	2
03/08/20	2	4	2	1	20	2	2	1	97	2	34	1	2	2	2	2	2	2	2	2	2	2	2	2	99	1	99	México	99	97
03/08/20	2	4	29	2	29	29	33	1	97	1	52	1	97	2	2	2	2	2	1	2	2	1	2	2	99	1	99	México	99	97
03/08/20	2	4	19	2	24	19	41	2	2	2	33	1	97	2	2	2	2	2	2	2	2	1	2	2	99	1	99	México	99	2
03/08/20	2	4	23	2	23	23	5	1	97	2	26	1	97	2	2	2	2	2	2	2	2	2	2	2	99	1	99	México	99	97
03/08/20	2	4	9	2	9	9	12	1	97	2	36	1	97	2	2	2	2	2	1	2	2	1	2	2	99	1	99	México	99	97
03/08/20	2	4	9	2	9	9	5	1	97	2	44	1	97	2	2	2	2	2	2	2	2	2	2	2	99	1	99	México	99	97
03/08/20	2	4	15	2	9	15	104	1	97	2	36	1	97	2	2	2	2	2	2	2	2	1	2	2	99	1	99	México	99	97
03/08/20	2	4	9	1	9	9	6	2	2	1	43	1	2	2	2	2	2	2	2	2	2	2	2	2	99	1	99	México	99	2
03/08/20	2	4	9	1	9	15	89	2	2	2	64	1	2	2	2	2	2	2	2	2	2	2	2	2	99	1	99	México	99	2
03/08/20	2	4	15	2	15	9	7	2	2	1	65	1	97	2	1	2	2	2	1	2	2	2	2	2	99	1	99	México	99	2
03/08/20	2	4	9	1	9	9	10	1	97	2	50	1	2	2	2	2	2	1	2	2	2	2	2	2	99	1	99	México	99	97
03/08/20	2	4	15	1	15	15	20	1	97	2	26	1	2	2	2	2	2	2	2	2	2	2	2	2	99	1	99	México	99	97
03/08/20	2	4	30	2	30	30	189	1	97	2	37	1	97	2	2	2	2	2	2	2	2	2	2	2	99	1	99	México	99	97
03/08/20	2	4	7	2	7	7	101	1	97	2	27	1	97	2	2	2	2	2	2	2	2	2	2	2	99	1	99	México	99	97
03/08/20	2	4	2	1	12	2	4	2	1	1	57	1	2	2	1	2	2	2	1	2	2	1	2	2	99	1	99	México	99	2
03/08/20	2	4	30	2	30	30	193	1	97	2	44	1	97	2	2	2	2	2	2	2	2	2	2	2	99	1	99	México	99	97
03/08/20	2	4	25	1	25	25	15	1	97	2	48	1	2	2	2	2	2	2	2	2	2	2	2	2	99	1	99	México	99	97
03/08/20	2	4	9	1	9	9	3	2	2	1	64	1	2	2	2	2	2	2	2	2	2	2	2	2	99	1	99	México	99	2
03/08/20	2	4	7	2	7	7	101	1	97	2	26	1	97	2	2	2	2	2	2	1	2	2	2	1	99	1	99	México	99	97
03/08/20	2	4	9	2	9	15	12	1	97	2	42	1	97	2	2	2	2	2	2	2	2	2	2	2	99	1	99	México	99	97
03/08/20	2	4	9	2	9	9	9	2	2	1	65	1	97	2	2	2	2	2	1	2	2	2	2	2	99	1	99	México	99	2
03/08/20	2	4	25	1	25	25	18	1	97	2	30	1	2	2	2	2	2	2	2	2	2	2	2	2	99	1	99	México	99	97
03/08/20	2	4	9	2	9	9	2	2	2	2	32	1	97	2	2	2	2	1	2	2	2	1	1	2	99	1	99	México	99	2
03/08/20	2	4	9	1	9	9	3	1	97	2	25	1	2	2	2	2	2	2	2	1	2	2	2	2	99	1	99	México	99	97
03/08/20	2	4	15	2	15	15	115	1	97	2	39	1	97	2	1	1	2	2	2	2	2	2	2	1	99	1	99	México	99	97
03/08/20	2	4	14	1	14	14	120	1	97	2	41	1	2	2	1	2	2	2	2	2	2	1	2	2	99	1	99	México	99	97
03/08/20	2	4	11	2	11	11	7	1	97	2	43	1	97	2	2	2	2	2	1	2	2	2	2	2	99	1	99	México	99	97
03/08/20	2	4	9	1	30	9	3	2	2	1	48	1	2	2	2	1	2	1	2	2	2	2	1	2	99	1	99	México	99	2
03/08/20	2	4	30	1	28	30	123	1	97	2	35	1	2	2	2	2	2	2	2	2	2	2	2	1	99	1	99	México	99	97
03/08/20	2	4	21	2	21	21	119	2	2	1	46	1	97	2	2	2	2	2	1	2	2	2	2	2	99	1	99	México	99	2
[truncated: 998,000+ more rows]
